# Supplementary material for: Genome-Wide Identification of RNA Editing Sites Affecting Muscle Development in Yak
Source: Front Vet Sci. 2022 Jun 28;9:871814. doi: 10.3389/fvets.2022.871814 (PMC9274240; doi:10.3389/fvets.2022.871814)
Supplement: Supplementary file 2 [file Table_1.XLSX]

## Sheet: Sheet1
Table S1 Primers used in the Sanger sequencing
RNA editing sites	Primer sequences(5'-3')	Tm (℃)
2-4801940-F	AACATGTGAGGCCCTAGCTC	58°C
2-4801940-R	GCTACCTGCATCCAGTTCCA
16-68976402-F	TGTGTCAGGTAGGACCCACT	58°C
16-68976402-R	GGGCATCCAAAAGATGCTTCC
17-32505061-F	TATTCCTAGCCACCACTCCCA	58°C
17-32505061-R	CCAAGGTTAAGTTGCCAGGA
