# Supplementary material for: Genome-Wide Identification of RNA Editing Sites Affecting Muscle Development in Yak
Source: Front Vet Sci. 2022 Jun 28;9:871814. doi: 10.3389/fvets.2022.871814 (PMC9274240; doi:10.3389/fvets.2022.871814)
Supplement: Supplementary file 3 [file Table_2.XLSX]

## Sheet: Sheet1
Table S2 List of the raw RNA editing sites in skeletal muscle of yak
Chromosome	Position	Editing Type	ES1 Editing level	ES2 Editing level	ES3 Editing level	AS1 Editing level	AS2 Editing level	AS3 Editing level	DNA_type
1	103106274	CT	0	0.42	0	0.6	0.4	0	-
1	103254327	GA	1	0.42	0.29	0	0.38	0.78	GA
1	103650556	AC	0	0	0	0.95	0.7	0	-
1	103660550	GA	0	0	0	1	1	1	GA
1	103738592	CT	0	0	0	1	0.62	0	CT
1	104247143	TC	0	0	0.44	0.65	0	0.58	TC
1	104248584	AT	1	0	0	1	1	0	AT
1	104764453	TC	0.58	0	0	0	0.41	0	-
1	104775919	CG	0	0	0.48	0	0.32	0	CG
1	104776054	AG	1	1	1	1	0.63	1	AG
1	104796566	AG	0.75	0	0.46	0.43	0	0	AG
1	104796581	CT	0.26	0.76	0.57	0.53	1	1	-
1	104828245	AG	1	1	1	1	0	1	AG
1	105559710	CT	0	1	0.5	0.54	0.57	0	CT
1	105567947	CT	0	0	0.33	0.61	0	0	-
1	105754090	GA	0	0	0.38	0.65	0	0	-
1	105876436	CT	0.59	0.71	0	0	0.57	0	-
1	106110190	GC	0	0.53	0	0	0	0.44	-
1	106126930	AT	0	0	1	1	0.58	0	-
1	108144053	TG	1	0.55	0.62	1	1	1	TG
1	114327237	AT	1	1	1	0	0	0	AT
1	114327287	AG	1	1	1	1	1	0	AG
1	114327288	TA	1	1	1	1	1	0	TA
1	114327432	AG	1	1	1	1	0	1	AG
1	114327459	GA	1	1	1	1	0	1	GA
1	114327505	AT	1	1	1	0	1	1	AT
1	114327576	TC	1	1	1	1	1	1	TC
1	114327586	AG	1	1	1	0	1	1	AG
1	114327615	AG	1	1	1	1	1	1	AG
1	114327673	AG	1	1	1	1	0	1	AG
1	114327986	AG	1	1	1	1	1	1	AG
1	114327997	TC	1	1	1	1	1	1	TC
1	114327999	TA	1	1	1	1	1	1	TA
1	114328119	CG	1	0	1	0	1	1	CG
1	114328151	CT	1	0	0	0	0	1	CT
1	114328152	AG	1	0	0	0	0	1	AG
1	114328155	TC	1	0	0	0	0	1	TC
1	114328159	TA	1	0	0	0	0	1	TA
1	114328196	CA	0	1	1	0	0	0	CA
1	114328210	AG	1	1	1	0	0	0	AG
1	115762985	GA	0	0	0	0	0.39	0.45	-
1	115780396	TA	1	1	0.4	0.67	1	0	-
1	115780399	AC	1	1	0.38	0.67	1	0	-
1	115780449	CA	1	0	0	0.7	0	0	-
1	115785148	GC	0	1	0.46	0	0	1	-
1	115786463	TC	1	1	0.53	0.46	1	1	-
1	115787332	AG	1	1	0.39	0.39	1	1	-
1	115787355	AG	1	1	1	0.39	1	1	AG
1	115790353	TC	1	0	0	0.46	0	0	-
1	115790889	GA	0.99	0	0	0.48	0	0	-
1	115793544	AC	0	0	0	0.5	1	0	-
1	115822413	TC	0	0	0	0	0.6	0.79	-
1	115829044	TC	0	0	0	0.57	1	0	TC
1	115832888	CT	0	0	0.45	0	0.56	0	CT
1	115834718	GA	0	0	0	0.43	0.42	0.64	GA
1	115834820	AG	0	0	0	0.38	0.58	0.3	AG
1	115834977	AG	0	0	0	0	0.33	0.33	AG
1	115835835	CT	0	0	1	0.32	0.46	0.5	CT
1	115835841	AG	0	0	1	0.32	1	1	AG
1	115837089	TC	0	0	1	0.5	0.57	0.6	TC
1	115841400	TC	0	0	0	0	1	0.55	TC
1	115841432	CG	0	0	0	0	1	0.64	CG
1	115841466	TC	0	0	0	0	1	0.82	TC
1	115843817	CT	0	0	0.4	0	0.47	0	CT
1	115848408	TC	0	0.5	0	0	1	0	TC
1	115851906	AC	0	0	0.25	1	0	0.74	AC
1	115851943	CT	0	0	0	0	0.59	0.31	-
1	115856386	AG	0	0	0.31	0	1	0.27	AG
1	115857064	AG	0	0	0	1	0	0.41	AG
1	115861857	CT	0	0	0	0.49	0.32	0.33	CT
1	115864178	CA	0	0	0	1	0	0.4	CA
1	115864231	CT	0	0	0.8	0	0.4	0	CT
1	115865828	CT	0	0	0.56	0	0.28	0	CT
1	115865898	TA	0	0	0.65	0	0.38	0	TA
1	115878579	TC	0	0	0	0.41	0.36	0	TC
1	115904741	CT	0	0	0	0.55	0.83	0	CT
1	115922665	TC	0	0	0	0.68	0.47	0	TC
1	115923542	AG	0	0	0	0.7	0.53	0	AG
1	115935720	CG	0	0	0	0.25	0.32	0	CG
1	115962278	TC	0	0	0	0.57	1	0	TC
1	115971607	TC	0	0	0	0.19	1	1	TC
1	115971807	CT	0	0	0	0.59	1	1	CT
1	115981410	AG	0	0	0	0	0.5	1	-
1	115988605	GA	0	0	0	1	0.51	0	GA
1	115991138	TA	0	0	0	0.98	0.57	0	-
1	115991315	CT	0	0	0	0.48	1	1	-
1	116003181	AG	0	0	0	0.14	0.42	0	-
1	116003307	AG	0	0	0	0.17	0	0.31	-
1	116004194	TC	0	0	0	1	0.23	0.3	TC
1	116005268	AG	0	0.38	0.3	0.18	0.09	0	-
1	116005322	AG	0	0.23	0.38	0.05	0	0	-
1	116005323	AG	0	0.23	0.38	0.14	0.06	0.07	-
1	116007500	TC	0	0	1	0.41	0	0	TC
1	116007807	TC	0	1	0	0.56	0.5	0.5	-
1	116019822	AG	0	0	0	0.63	0.64	0.42	AG
1	116019935	TC	0	0	0	0.6	0.57	0.4	-
1	116028512	AC	0	0	0	0.33	0.21	0	-
1	116029844	GA	0	0	0	0.55	0.38	0.43	-
1	116037514	TC	0	0	0	0.68	0.4	0.6	-
1	116039448	AG	0	0	1	1	0.52	0.44	AG
1	116044409	CT	0	0	0	0.59	0.58	0.59	-
1	116045131	GA	0	0	0	0.63	0.42	0.5	-
1	116045381	TG	0	0	0	0.46	0.45	0.75	-
1	116047107	AG	0	0	0	0.36	0.5	0.43	-
1	116047335	GT	0	1	0	0.32	0.16	0.54	-
1	116050138	GT	0	0	0	0.71	0.33	0	-
1	116052377	AT	0	0	0	1	1	0	AT
1	116052462	GA	0	0	0	1	0.62	0.42	-
1	116052617	AG	0	1	0	1	1	1	AG
1	116052632	GA	0	1	0	0.57	0.46	0	-
1	116054415	CT	0	1	0	1	1	1	CT
1	116054561	CT	0	0	0	1	1	1	CT
1	116055061	CT	0.33	1	0.62	1	0.5	0.48	-
1	116055667	TC	0	1	1	1	1	1	TC
1	116057966	AG	0	0	0.36	1	0.37	0.54	-
1	116059368	TC	0	1	0	1	1	1	TC
1	116060222	TC	0	0	1	1	1	1	TC
1	116060668	CT	0	0	0	1	0.27	0.6	-
1	116067561	TG	0	1	0.56	1	0.65	0.49	-
1	116069238	CG	0	1	0.4	1	0.45	0.27	-
1	116070415	AG	0.17	0	0.21	0	0	0	-
1	116070473	AG	0.26	0	0.16	0	0	0	-
1	116070497	TC	0.6	1	0.69	1	0.56	0.58	TC
1	116070733	GA	0	0	0	0.98	0.48	0.6	-
1	116077672	AG	0	0	0.44	0	0.41	0.36	AG
1	116077866	CT	0	0	0	0	0.63	0.43	-
1	116080125	TC	0	0	0.36	1	1	1	-
1	116080222	AG	0	0	1	1	0.52	0.55	AG
1	116080598	GA	0	1	1	1	0.67	0.76	GA
1	116080865	GA	0	1	0.56	1	0.64	0.55	-
1	116082264	TG	0	0	0	0.43	0.7	0.63	-
1	116082495	CT	0	1	1	0.63	0.53	0	CT
1	116082497	GT	0	1	1	0.58	0.53	0	GT
1	116083161	CG	0	0	0	0.42	0	0.55	-
1	116083432	TA	0	0	0	0.36	0	0.52	-
1	116083482	TC	0	0	0	0.39	0	0.52	-
1	116087227	CG	0	0	0	0.38	0	0.57	-
1	116087513	TG	0	0	0	0.46	0	0.46	-
1	116087999	AC	0	0	0	0.6	0	0.7	-
1	116088822	AG	0	0.46	0.67	0.2	0.33	0.31	-
1	116089080	AG	0.83	0	0	0.54	0	0.39	-
1	116090475	GA	0	0	0	0.38	0	0.54	-
1	116091457	GA	0	0	0	0.07	0.21	0.23	-
1	116091842	AG	0	0	0	0	0.5	0.74	AG
1	116092639	CT	0	0	0	0.49	0	0.65	-
1	116092742	AG	0	0	0	0.5	0	0.68	-
1	116092896	AG	0	0	0	0.52	1	1	AG
1	116095474	TC	0	0	0	0.47	0	0.5	-
1	116095520	CT	0.33	0	0	0	0.55	0.51	CT
1	116095583	AG	0.67	0	0	0.45	0	0.41	-
1	116096021	AC	0	0	0	0.51	0	0.6	-
1	116104507	AC	0	0	0	0.47	0.56	1	AC
1	116104508	AT	0	0	0	0.47	0.56	1	AT
1	116119464	TC	0	0	0	0.51	0.42	0	TC
1	116119647	AG	0	0	0	0.23	0	0.25	-
1	116134728	TC	0	1	1	0.48	1	1	TC
1	116138399	AG	1	1	1	1	0.58	0.61	AG
1	116144220	GA	0	0	0	0	0.57	0.51	-
1	116146515	TC	1	1	1	0.59	1	1	TC
1	116223618	CT	1	1	0	1	0	1	-
1	117069315	AG	0	0	0.23	0	0	1	AG
1	117069596	CT	0	0	0.67	0	0	0.5	CT
1	118573183	CA	0	0.81	0.62	1	0.57	0.56	CA
1	118573288	TC	0	0	0	1	0.88	0.95	TC
1	118573309	GA	0	0	0	0.96	0.79	0.94	GA
1	118744982	GA	1	1	1	0.07	0	0	-
1	118744989	TC	1	0	1	1	0	0	-
1	118745039	CT	0	0	0.94	1	0	0	-
1	120219544	TC	0.43	1	0.36	1	0.61	1	TC
1	120219905	CT	0.5	0.47	0	0.5	0	0	-
1	120225425	CT	0	0	0	0	0.42	0.74	-
1	120231574	TC	0.54	0.5	0.41	1	0	0.54	TC
1	120959940	AG	0.08	0	0.07	0	0.07	0	-
1	120959947	AG	0.27	0.27	0.21	0.14	0.25	0.15	-
1	120959954	AG	0.22	0.33	0.24	0.22	0.15	0.17	-
1	121642123	AG	0.53	1	1	1	0	1	AG
1	122337081	AG	0	0	0.33	0	0	0.42	-
1	122338014	AG	0	0	0.35	0	0	0.71	-
1	122462618	GC	0.4	0	0	0.33	1	1	GC
1	123404057	GC	1	0.42	1	1	1	1	GC
1	124758670	AG	0	1	1	0.64	0	1	AG
1	125578969	AG	1	1	0.5	0	0	0.53	AG
1	125666787	GA	0	0.91	0	0.46	0	0.41	GA
1	125667734	CT	0	0.93	0	0.41	0	0.44	CT
1	125669160	TC	0	1	0	0.41	0	0.41	TC TG
1	125670670	GA	0	1	0	0.4	0	0.5	GA
1	125677700	AG	0	0	0.17	0	0	0.21	-
1	125677882	AG	0.3	0.89	0	0.43	0	0.44	AG
1	125680672	GA	0	1	0	0.52	0	0.37	GA
1	125683132	CT	0	1	0	0.47	0	0.5	CT
1	125689438	TG	0.31	1	0	0.52	0	0.48	TG
1	125698855	GC	0	1	0	0	0	0.66	GC
1	125733318	AG	0	0.08	0.08	0	0	0	-
1	125733320	AG	0.09	0.11	0.22	0	0.05	0.08	-
1	125739168	AG	0.24	0.1	0.17	0.08	0.12	0.2	-
1	125739169	AG	0.12	0	0.08	0.06	0.1	0.09	-
1	125739173	AG	0.12	0.09	0.11	0.06	0.08	0.08	-
1	125747667	GC	1	0	0	0.55	0	0.47	GC
1	125771827	AG	0	0	0.25	0	0.07	0	-
1	125771832	AG	0	0	0.12	0	0.07	0	-
1	125793958	GT	0.53	0	0	0.59	0	0.56	GT
1	127794615	GT	0	0	0	0.25	0.53	0	GT
1	127956182	TC	0	0.59	0	0	0.56	0	TC
1	127960480	AG	0.07	0	0.19	0	0	0.08	-
1	127989113	CG	1	0.47	1	1	0.44	1	CG
1	128008939	TC	0.38	0	0.26	0	0.33	0	TC
1	128008940	GT	0.67	0.83	0.7	0.8	0.62	0.19	GT
1	128029521	GA	0	0	0.51	0.52	0	0.55	GA
1	128043597	AG	0.17	0	0	0.47	0	0	-
1	128043725	AG	0.95	0.95	1	0	0.88	0	AG
1	128146501	CT	0	0	0	0.45	0.36	0	CT
1	128169445	TG	0	1	0	1	1	1	TG
1	128172870	TC	0	0	0	1	1	1	TC
1	128219207	TA	1	1	1	0	0	0	TA
1	128739587	AG	0.54	0	0.56	0.63	0.38	0	-
1	129206599	CT	0.53	0.45	0.51	0	0.53	0	-
1	129207913	AC	0	0.38	0.59	0	0	0	-
1	129403145	CG	0.28	0	0.48	0.49	0	0.55	-
1	129643301	CG	0.4	0.8	0.35	0.6	0	0.42	CG
1	129643468	GA	0.45	0.56	0.45	0.51	0	0.38	GA
1	129644437	AG	0.49	0	0	0	0.68	0	-
1	129654899	GA	0	0.54	0.64	0	0	0.53	GA
1	129654927	CT	0	0.55	0	0	0	0.53	-
1	129769850	GA	0	1	0.66	0	0	0	GA
1	129771948	GT	0	0	0	0	0.43	0.58	-
1	129774768	AG	0	0	0	0	0.5	1	AG
1	129795341	GA	0	0	0	0	0.55	0.7	-
1	129806110	AG	0	0	0	0.38	0	0.29	-
1	130125769	TC	0	0.78	0.47	0	0	0	TC
1	130126016	AG	1	1	1	1	0	1	AG
1	131600432	GA	0	0	0	0.42	0.64	0	GA
1	131640835	TA	0.8	0.63	0.51	0.69	0.57	0	TA
1	133127890	GA	1	1	0.39	1	0	0.52	GA
1	133132811	TC	0.64	1	0.43	0.94	0.4	0.28	TC
1	133136593	TC	0.38	1	0.2	1	0	0.43	TC
1	133332380	AG	0	0	0	0.93	0	0.18	AG
1	13566855	TG	0	0	0	0.1	0.06	0.16	TG
1	136018020	CT	0	0	0	0.46	0.36	0	-
1	137133182	AG	0	0	0	0.48	0.46	0	AG
1	137161791	TG	1	1	0.99	0.96	0.97	1	-
1	137161793	CG	1	1	0.99	0.96	0.99	1	-
1	137170542	CT	0	0	0	0.6	0.5	0	CT
1	137615123	CT	0	0	0	0.43	0.75	0	CT
1	137959330	GA	0	0.4	0.5	0.47	0	1	GA
1	137970601	CG	0.51	0.46	0.55	0.56	0.67	0	-
1	138202345	CT	0	0.25	1	1	1	1	CT
1	138205346	TA	0	0	0	1	0	1	TA
1	138210879	GT	0	0.55	1	0	0	0	GT
1	138215078	CT	0	0	0	0	1	1	CT
1	138221790	CT	0	0.46	0	1	0	0	CT
1	138328047	CT	0	0.25	0.58	0	0	0.5	-
1	138328050	AG	0	1	0.58	0	0.39	0.5	AG
1	138328287	TC	0.99	0	0.43	1	0.38	0.49	-
1	138328549	TC	0	0.99	0.56	0	0.5	0.47	TC
1	138328715	TA	0	0.68	0	0	0.45	0	TA
1	138329138	TA	0	0.77	0	0	0.43	0	TA
1	138329149	AG	1	0	0.49	1	0.57	0.57	-
1	138329351	CT	1	0	0.49	1	0.49	0.45	-
1	138329425	CT	0	1	0.52	0	0.51	0.58	CT
1	138329430	TC	0	1	0.51	0	0.48	0.55	TC
1	138329730	CT	0	0.99	0.57	0	0.4	0.55	CT
1	138329914	AG	0	1	0.53	0	0.42	0.44	AG
1	138329953	GC	0	1	0.54	0	0.55	0.46	GC
1	138329955	AC	0	1	0.54	0	0.57	0.46	AC
1	138330045	CT	1	0	0.44	1	0.52	0.55	-
1	138330080	TC	1	0	0.44	1	0.51	0.52	-
1	138330123	CT	0	1	0.57	0	0.54	0.46	CT
1	138330324	TA	0	1	0.5	0	0.44	0.5	TA
1	138330574	AG	1	0	0.44	1	0.49	0.47	-
1	138330649	AG	0	1	0.53	0	0.5	0.5	AG
1	138331444	CT	1	0	0.58	1	0.51	0.51	-
1	138331604	CT	1	0	0.5	1	0.6	0.62	-
1	138332259	CT	0.99	0	0.5	1	0.45	0.44	-
1	138332475	CG	0	1	0.49	0	0.5	0.54	CG
1	138332544	GA	1	0	0.46	1	0.55	0.48	-
1	138332546	AG	1	0	0.44	1	0.54	0.46	-
1	138900303	TC	1	1	1	0.59	1	1	TC
1	139457041	TC	0.29	0	0.49	0	0.33	0	-
1	139457110	TG	0.82	0.6	0.45	1	0.65	0.53	TG
1	139457165	TG	0	0	0	1	0.7	0.43	-
1	141095413	TC	0	0	0	1	1	1	TC
1	141362596	AG	0.51	0.33	0	0.39	0	0	-
1	141726040	TA	1	1	1	1	1	1	TA
1	141726133	TC	1	1	1	1	1	1	TC
1	141726174	AG	1	1	1	1	1	1	AG
1	141726411	TC	1	1	1	1	1	1	TC
1	141726412	TG	1	1	1	1	1	1	TG
1	141726466	TC	1	1	1	1	1	1	TC
1	142133200	TC	0	1	1	0	0	0	-
1	142133209	AG	0	1	1	0	0	0	-
1	142297848	TG	1	1	1	0.65	0.97	1	TG
1	142424684	CG	0.4	1	1	0	0.42	0	CG
1	142424857	GA	0.55	0	0.6	0	0	0	GA
1	142424883	CG	0.42	0	0	0	0.62	1	-
1	142424916	TC	0	1	0	1	1	0.35	TC
1	142425230	GC	0.43	1	1	0	0.55	0	GC
1	142437830	CT	0	0	0.3	0.47	0	0	CT
1	142470123	TC	0	0.41	0	0	0.64	0.57	-
1	142565795	GC	0.49	0.7	0.64	0	0.57	0.5	GC
1	14404532	GA	0.78	0	0.4	0	0	0.51	-
1	144093826	GC	1	1	0	0	0	0	GC
1	144094042	AG	0.94	0	0	0	0	0.33	AG
1	144096564	GA	1	0	0	0	0.6	0.25	GA
1	144097618	CG	0.28	0	0	0	0	0.59	-
1	144097715	CT	0.97	0	0	1	0.55	0.74	CT
1	144097725	TC	1	1	1	1	1	1	TC
1	144125294	GC	1	1	1	0	1	0.88	-
1	144125397	CA	0.65	0	0	0	0.57	0	CA
1	144125547	TA	1	0	0	1	0	0.97	-
1	144335391	CG	0	0	0	0.69	0.46	0	-
1	144336467	AC	0	0	0	0.55	0.36	0	AC
1	144340461	AG	0	0	0	0.64	0.42	0	AG
1	144430119	AG	0	0	0	0.33	0	0.3	-
1	144862749	CT	0.45	1	1	0	0	1	CT
1	144863824	GC	0.43	0	0.56	0	0	0.54	GC
1	144864142	AG	0	0	0.45	0	0	0.54	-
1	144864392	GA	0.6	0	0	0.47	0	0	GA
1	144923585	AC	0.53	0	0	0.58	0	0	-
1	144947911	TC	0.36	1	0.4	1	1	0.47	TC
1	145078697	AG	0	1	0	0	0	0.4	AG
1	145108704	CG	0	0	0	0	1	1	CG
1	145131057	GA	0	0	0	0.44	0.67	0	-
1	145145748	CG	0	0	0	0.55	0.58	0.4	-
1	145149486	CT	0	0	0	0.43	0.59	0.47	-
1	145153269	AT	0	0	0	0.36	0.57	0.48	-
1	145153763	AG	0	0	0	0	0.45	0.43	-
1	145154548	TC	0	0	0	0.52	0.57	0.39	-
1	145215951	CA	0	0	0	0.63	0.39	0	CA
1	145216982	AT	0	0	0	1	0.75	0	AT
1	146860944	GA	0	0	0	0.53	0.52	0.48	GA
1	146968603	TC	1	1	0.41	1	1	1	TC
1	147097921	TA	0.48	0.44	0	1	0.41	0.5	TA
1	147352176	GT	0.2	0.21	0	0.1	0.09	0	-
1	147712959	TC	0.26	0.39	1	0	0.35	0.98	TC
1	147963696	AG	0	0.52	0	0	0	0.49	-
1	149152401	TC	0.56	0	1	0	0.46	0.48	-
1	149152542	AG	0.53	1	0	1	0.62	0.47	AG
1	149402126	GA	1	1	1	1	0.58	1	GA
1	15065810	AT	0.57	0.57	0.57	0.5	0.55	0	AT
1	15065899	AG	0.5	0.39	0.47	0	0	1	AG
1	150673843	TC	1	0.97	0	1	1	1	TC
1	15073404	CT	0	0.47	0	0.11	0	0	-
1	15073412	GA	1	1	1	0.13	0.12	0.22	GA
1	15083192	AG	0	0	0	0	0.62	1	AG
1	15118683	AG	0	0	0	1	1	0	-
1	151342318	CT	1	0.5	1	1	1	0.5	CT
1	15146215	GA	0	0.46	0	0	1	0	-
1	151740037	GC	0.37	0	0.41	1	0.61	0	-
1	151751616	CT	0.52	0.48	0	0	0.59	0	CT
1	151756040	CT	0	0.27	0	1	0.65	0	-
1	151850419	AG	0	0	0	0.5	0.47	0	-
1	151850475	AG	0	0	0	1	1	0	AG
1	151972390	TC	0	0.62	0	0	0	0.5	-
1	151977737	CT	1	0.51	1	1	1	0	CT
1	152136055	TC	0	0	1	0.52	0.57	0.48	TC
1	152145187	GA	0	0	0	0.57	0.63	1	GA
1	154470336	CG	1	0	0.71	0	0	0	CG
1	154986225	GA	0	0.57	0	0	0	0.6	-
1	154997167	CT	0	0.44	0	0	0	0.67	-
1	155005045	AG	0	0	0.55	1	0	0	AG
1	155061688	GA	0.5	0	0.33	0	0	0	GA
1	155061898	GT	0.55	0.53	0	0	0	0	GT
1	155096411	GT	0	0.42	0	1	0.32	0	GT
1	155101709	GT	0	0.64	0	0.67	0	0	-
1	156088950	AG	1	0.73	0.42	0	0	0	AG
1	156135801	TC	1	1	1	1	1	1	TC
1	156135848	AG	1	1	1	1	1	1	AG
1	156135868	CT	0.4	0.45	0	0	1	1	-
1	156168428	GT	1	1	1	0	0	0	GT
1	156212818	GA	0.47	0	0.43	0	0.46	0.52	-
1	156216408	AG	0.19	0	0	0	0	0.8	AG
1	156218290	CT	0.59	0	0	0.44	0	0.45	CT
1	156218381	CT	0.66	0	0	0.56	0	0.5	CT
1	156249455	CT	0	0	0.47	0.5	0	0	-
1	156249500	CT	0	0	0.44	0.64	0	0	-
1	156249518	CT	0	0	0.44	0.64	0	0	-
1	156288773	CG	0	0.42	0	0	0	0.64	-
1	156563251	TG	0	0	0	0	0.25	0.3	-
1	156563252	GT	0	0	0	0	0.28	0.31	-
1	156564250	GC	0	0	0	0.61	1	1	GC
1	156566717	CT	0	0	0	0.47	0.47	0	CT
1	156566797	AG	1	1	0.35	1	1	1	AG
1	156568718	CT	0	0	0	0.37	0.42	0	CT
1	156569490	GC	0	0	0	1	1	1	GC
1	156572811	CG	0	0	0	0.36	0.3	0	CG
1	156840252	AG	0	1	1	0.7	0	0	AG
1	156840312	TC	0	0.44	0.45	0	0	0	TC
1	156840584	TC	0	0	1	0	1	0	TC
1	156900520	CT	0.64	0	0	0	1	0	-
1	156902506	CT	0.52	0	0	0.24	0.8	0	-
1	156902872	CG	0.64	1	0.5	0	0	0	CG
1	156903935	GA	0	0	0.4	0	0	0.83	GA
1	156904972	AT	0	0.76	0	0	0	0.57	AT
1	156905454	TC	0	0.64	0	0	0	0.5	TC
1	156905496	AG	0	0.33	0	0	0	1	AG
1	156905702	AG	0	0.7	0	0	0.3	0	-
1	156905812	AG	0	1	0	0	0.71	1	AG
1	156906030	GA	0	0.87	0	0	0	0.67	GA
1	156906956	AG	0.27	1	0	0	0	1	AG
1	156907540	AG	0	0.71	0	0.6	0	0	-
1	156944049	TC	0	0	0.38	0	0	0.73	TC
1	156944113	CG	0.32	1	1	0.48	1	1	CG
1	156959217	TG	0.62	0.59	0	0	1	0.6	-
1	156964675	TC	0.41	1	1	1	0	0.47	TC
1	156966374	CA	0.41	0.48	1	1	0	0.47	CA
1	156971579	GA	0.46	0.44	1	1	0	0.55	GA
1	156973865	AG	0.41	1	1	1	0	0.57	AG
1	156973994	GA	0.7	0	0	0	1	0.47	-
1	157149639	AG	1	1	0.99	1	1	1	AG
1	157151709	AG	0.46	1	1	0.46	1	0.53	AG
1	157152544	TC	0.45	0.43	0	0.51	0	0.38	-
1	157152545	GC	0.44	0	0	0.53	0	0.38	-
1	157156927	AG	0.52	0.71	1	0.57	1	0.41	AG
1	157157048	AG	0	0.6	0.66	0	0	0	AG
1	157157080	CT	0	0.57	0.59	0	0	0	CT
1	157157102	TC	0	0.6	0.61	0	0	0	TC
1	157157719	TC	0.51	1	1	0.67	1	0.48	TC
1	157243716	GA	0.56	0	0	0.51	0	0.52	-
1	157246854	TC	0.52	1	1	1	1	1	TC
1	157253686	GA	0.56	0.43	0	0	0	0	-
1	157272710	TC	1	1	1	1	0	0.54	TC
1	157273181	CT	0	0	0.49	0.33	1	1	CT
1	157274550	AG	1	1	1	1	0	0.48	AG
1	157285329	AG	0	0	0	0	1	0.32	-
1	157286457	TC	1	1	0.49	1	0	0	TC
1	157290187	CT	0	0.33	0.24	0	0	0	CT
1	157306673	TC	0	0.44	0.6	0	0	0	TC
1	157306731	TG	0	0.37	0.6	0	0	0	TG
1	157306945	TG	1	1	1	1	0	0.56	TG
1	157497196	TC	0	0.3	0	0	0.64	0	-
1	157500076	TC	0	0.51	0	0	0.52	0	-
1	157501717	GA	0	0.55	0	0	0.43	0	-
1	157501721	GA	0	0.55	0	0	0.43	0	-
1	157501781	CG	0	0.42	0	0	0.31	0	-
1	157503096	GA	0.52	0	0	0	0	0.43	-
1	157503099	TC	0.55	0.35	0	0	0	0.41	-
1	157505524	AG	0.56	1	1	0	1	0.33	AG
1	157512750	CT	0	0.26	0	0	0.33	0	-
1	157513488	CT	0.48	0	0	0	0	0.57	-
1	157514297	GC	0	0.19	0	0	0.5	0	-
1	157514298	CT	0	0.19	0	0	0.47	0	-
1	157514398	TC	0.8	0	0	0	0.53	0.3	-
1	157514510	GA	0	0.33	0	0	0.4	0	-
1	157522763	GA	0	0.6	1	0	0.25	0	GA
1	157879391	AG	0	1	0.49	0.52	0	0.57	AG
1	157879428	TC	0	1	0.49	0.5	0	0.59	TC
1	157880198	TC	1	1	1	0.39	1	0.47	TC
1	157912181	GC	0.98	0	0.51	0.46	1	0.4	-
1	157914722	AG	0	0.42	1	1	0.49	0	AG
1	157961942	GA	0	0.62	0	0.42	0	0	-
1	158043104	CG	1	0.63	0	1	1	1	-
1	158062920	TC	0	0	0	0.53	0	0.68	-
1	158063034	CT	0	0	0	0.55	0	0.36	-
1	158063372	TC	1	0.45	0.48	1	1	1	-
1	158063687	TA	0	0	0	0.37	0	0.51	-
1	158063760	CT	0	0	0	0.66	0	0.49	-
1	158063785	CT	0	0	0	0.55	0	0.48	-
1	158066495	AG	0	0	0.6	1	0.51	1	-
1	158068613	TC	0.35	0.48	0.47	1	1	1	-
1	158187986	CG	0	0	0	1	0	0.67	-
1	158191555	AG	0	0	0	0	1	0.4	AG
1	158201784	CG	0	0	0	0	0.53	1	-
1	158235576	AG	0	0	0	0	0.33	0.57	AG
1	158235632	AG	0	0	0	0	0.38	0.55	AG
1	158240502	CT	0	0	0	1	0.62	1	CT
1	158240584	AC	0	0	0	1	0.57	0	AC
1	158245094	GA	0	0	0	0	0.43	1	GA
1	158245176	TC	0	0	0	0	0.41	1	TC
1	158245264	AG	0	0	0	1	0.43	0	AG
1	158319318	TC	1	0	1	0	0.41	1	TC
1	158320841	AG	0	0	0.3	0	0	0.65	-
1	158320997	TC	0.44	0.95	0.31	0.7	0	0.38	-
1	158322456	TC	1	1	0	0	0	0	-
1	158364546	CT	0	0	0	0	0.62	0.34	-
1	158364614	AG	1	0.45	1	1	1	1	AG
1	159047554	GA	0	0	0	0.5	0	0.32	-
1	159057043	TC	0.97	0.45	0.99	0.41	0	0	TC
1	159213018	CA	0.4	0.51	0	0	0.42	0	-
1	159219037	CG	1	1	1	0.98	0.99	0.99	-
1	159219039	AG	1	1	1	0.98	0.99	0.99	-
1	159221789	TC	0.59	0.51	0	0	1	0	-
1	159222722	TC	0	0	0	1	0	1	TC
1	159298406	AG	0	0	0	1	1	0	AG
1	159319173	CT	0.45	0	0	0	0	1	-
1	159355957	AG	0	1	0.55	0.6	0	0.49	-
1	159375465	CT	0	1	0.6	0.5	0	0.64	-
1	159379292	TC	0	1	0.42	0.6	0.56	0.47	-
1	159386891	TC	0.5	1	0.23	0.64	0.63	0.77	-
1	159387163	TC	0	1	0	0.56	0	0.64	-
1	159391406	AT	0	1	0.52	0.58	0.44	0.52	-
1	159419416	TC	0	1	0.39	0.63	0.45	0.58	-
1	159449894	AG	0	1	0.48	0.56	0.65	0.59	-
1	159513462	CT	0	0.98	0.49	0.48	0	0.53	-
1	159513510	AG	0.53	1	0.54	0.5	1	0.53	AG
1	159513621	CT	0	1	0.49	0.53	0	0.58	-
1	159518964	AG	0	0	0	0.7	0	0.62	AG
1	159521774	CT	0	1	0.48	0.54	0	0.61	-
1	159529816	AG	0	0	1	0	0	1	AG
1	159530377	AG	0	1	0.54	0.5	0.37	0.57	-
1	159627313	CG	0.21	1	0.46	1	0	0.63	CG
1	159652100	CT	0	0.46	0	0	0	0.69	CT
1	159795920	TC	0.47	0.36	0.25	1	1	0.55	TC
1	159795935	TC	0.44	0.3	0.27	1	1	0.5	TC
1	160015993	TC	0	1	0.47	0.63	1	1	TC
1	160033663	CT	0	0	0.39	0	0	0.77	-
1	16017227	AG	0	0	0	0	1	0.5	AG
1	16052897	AG	0	0	1	0	1	0.59	AG
1	16052945	TC	0	0.6	1	1	1	0.5	TC
1	160566325	AC	1	0	0	0	0	0.64	AC
1	16073024	AT	0	0	1	0	0	0.58	AT
1	16088599	GA	0	0	0	0.5	1	0	GA
1	16088607	AG	0	0	1	0.54	1	0.45	AG
1	16089153	CT	0	0	0	0	1	0.27	CT
1	16105410	AG	0	0	0	0.56	1	0.46	AG
1	16107760	GA	0	0	1	0	0	0.45	-
1	16140197	AG	0	0	0	1	1	0	AG
1	16145969	AG	0	0	0	0.53	1	0	AG
1	16145990	GC	0	0	0	0.57	1	0	GC
1	16146200	CT	0	0	1	0.53	0.63	0.29	CT
1	16146431	CT	0	0	0	0.62	1	0.67	CT
1	16179854	CT	0	0	0	0	1	0.55	CT
1	16179868	TC	0	0	0	0	1	0.55	TC
1	16191471	TG	0	0.36	0	0.5	0	0	-
1	16192632	GT	0	0.57	0	0.5	0	0	-
1	16192757	TC	0	0.52	0	0.51	0	0	-
1	16192852	CT	0	0.47	0	0.54	0	0	-
1	16192872	AG	0	0.46	0	0.54	0	0	-
1	16193949	TC	0	0.54	0	0.49	0	0	-
1	162243596	GC	0	0.67	0	0.58	0	0	GC
1	162259284	TG	0.2	1	1	0	0.38	0	TG TA
1	162259403	GA	0.36	1	1	0	0.29	1	GA
1	162655931	CT	0	0.76	0	0.75	0.91	0	-
1	162657713	AG	0	0.88	0	0	0.44	0	-
1	162744825	AG	0	0	0	0	1	1	AG
1	162906942	GA	0.67	0.92	0.5	0	0	1	GA
1	162906972	AG	0	0	0.64	0	0	1	AG
1	162950680	CT	0.62	1	0	0	0.27	0	-
1	163069047	AG	0	0.27	0	0.5	0	0	AG
1	163257184	AG	0	0.44	0	0.45	0	0	AG
1	163257242	AG	0	0.5	0	0.23	0	0	AG
1	163380538	GA	0	0	1	0.46	0.4	0	GA
1	163382841	TC	0	1	1	0.6	0.47	1	TC
1	163384787	AG	0	0	0	0.5	0.36	1	AG
1	163387259	TG	0	1	0	0.63	0.52	1	TG
1	163414983	AG	0	0	0	0	0.62	0.54	-
1	163415946	TC	0	0.55	0	0.38	0.72	0.36	TC
1	163416927	CT	0	0	0	0.39	0.25	0.69	CT
1	163418087	AG	0	0	0	0.6	1	1	AG
1	163450844	AG	0	0	0	0.4	1	0	AG
1	163579825	AG	1	0	1	0	0	0	AG
1	163579827	GC	1	0	1	0	0	0	GC
1	164725671	TC	0.33	0	1	0	0.65	0.23	TC
1	164725674	CT	0.33	0	0	0	0	0.21	CT
1	164725683	CT	0	0	0.57	0	0.67	0	-
1	164825902	TC	0	0	0	0	0.69	0.5	TC
1	165238130	TC	0	0.33	1	0.42	1	1	TC
1	165239933	GA	0	0.36	0	0.45	1	0.75	GA
1	165240055	AC	0	0	0	0.62	1	0	AC
1	165240231	AG	0	0.45	1	0.46	1	0	AG
1	165241604	TC	0	0	0	0	1	1	TC
1	165246000	AG	0	0.45	0	0.31	1	1	AG
1	165247321	TC	0	0	0	0.7	0	1	TC
1	165249039	CT	0	0.5	0	0	0	0.3	CT
1	165250102	CT	0	0.42	0	0.58	0	0	-
1	165250285	AG	0	0.55	0	0.58	0	1	AG
1	165250302	CT	0	0.5	0	0	1	0	CT
1	165250339	AG	0	1	0	0.47	1	1	AG
1	165251135	GA	0	0	0.46	0	0.38	0	GA
1	165252691	CT	0	0	0.56	0	0.29	0	CT
1	165612234	GC	0.44	0.47	1	0	0.39	0	-
1	165612541	TC	0.46	0.52	1	0	0.61	0	-
1	165623620	TC	0.53	0.6	0	1	0.49	1	TC
1	165692462	GT	0.53	0	0.49	0	0.38	0	-
1	166437586	GA	0	0	0	0.4	0.73	0	GA
1	166465548	TC	0	0	0	0.64	0	1	TC
1	166483129	TG	0	0	1	0.43	0.41	0.47	TG
1	166483272	GC	0	0	1	0.48	0.48	0.51	GC
1	166483309	TC	0	1	1	0.54	0.54	0	TC
1	166483431	CT	0	0	1	0.57	0.61	0.4	CT
1	166483440	CT	0	1	0	0	0	0.6	-
1	166483446	CT	0	1	0	0	0	0.58	-
1	166575195	AG	0	0	0.48	0	0.56	0	AG
1	166668019	GC	0.49	0	0	0	0	0.39	-
1	166676128	GA	0	0.67	0.66	0	0	0	-
1	166679553	GA	0	0.48	0.6	0	0	0	-
1	166686574	AG	0	0.5	0.54	0	0	0	-
1	166691389	AG	0.67	1	1	1	1	1	AG
1	166691462	CG	0	0.49	0.49	0	0	0	-
1	166691481	TC	0	0	0.54	0.53	0.56	0.54	TC
1	166691637	GT	0	0.48	0.48	0	0	0	-
1	166691663	GA	0	0.54	0.56	0	0	0	-
1	166691688	CG	0	0.47	0.59	0	0	0	-
1	166691691	GA	0.39	0	0	0	0	0.45	-
1	166691769	AG	0	0.49	0.59	0.53	0	0	-
1	166692054	TC	0	0.46	0.52	0.52	0	0	-
1	166838272	CT	0	0	0	0.56	0	1	CT
1	166845257	GT	0	0	0	0.72	0	1	GT
1	166851893	AG	1	0.35	0	0.83	0.5	1	AG
1	166855557	CT	0	0	0	0.57	0.73	0	CT
1	166859920	CA	0	0	0	1	0.4	0	CA
1	166860008	TG	0	0	0	0.69	0	1	TG
1	166868458	TC	0	0	0	0	0.42	1	TC
1	166868736	TC	0	0	0	1	1	0	TC
1	166949426	TA	0	1	0	0.29	0.33	1	-
1	166950197	GT	0	0.36	0	0.38	0.35	1	-
1	166952868	TC	0	0	0	0.86	0.68	1	-
1	166953075	TC	0	0	0	0.16	0.43	0.35	TC
1	167015606	CT	0	0.49	0	0	0	0.61	-
1	167052917	TC	0	0	0	0.5	0.4	0	TC
1	167081036	CT	0	0	0	0.36	0.23	0	CT
1	167081041	CA	0	0	0	0.36	0.23	0	CA
1	167205615	GA	0.25	0	0	0	0.31	0	-
1	167505402	GA	0	0.39	0.47	0	0	0.41	-
1	167509633	GA	0	0.39	0.55	0	0	0.55	-
1	167509739	CG	0	0.47	0.63	0	0	0.72	-
1	167528073	AG	0	0.65	0	0	0	0.81	-
1	167528123	GA	0	0.66	0	0	0	0.55	-
1	167528224	AT	0.37	0.41	0	0	0	0.45	AT
1	167528227	CA	0.37	0.47	0	0	0	0.47	CA
1	167571845	CG	0	0.37	0	0	0	0.49	-
1	167572509	CT	0.48	0.62	1	0	0	0.55	-
1	167572512	TC	1	0.62	1	1	1	0.52	TC
1	167572907	AG	1	1	1	1	1	1	AG
1	167573251	TC	1	1	1	1	1	1	TC
1	167573663	AT	0	0.42	0	0	0	0.55	-
1	167573789	TC	1	1	1	1	1	1	TC
1	167574203	CT	0	0.5	0	0	0	0.54	-
1	167576886	GA	0.57	0	1	0	0	0	GA
1	167576927	CA	0.44	0	1	0	0	0	CA
1	167607192	AG	0.57	0.54	0	1	1	0	AG
1	167621740	CT	0	0	0	1	1	0.3	CT
1	167621741	AT	0	0	0	1	1	0.3	AT
1	167636171	GA	1	1	1	0.16	0	0.95	GA
1	167855808	CT	1	0	1	0	1	1	-
1	168300320	TC	0	0	0	1	0.36	0.41	TC
1	168300326	CG	0	0	0	1	0.41	0.38	CG
1	168300343	GC	0	0.3	0	1	0.49	0.44	GC
1	168300362	TC	0	0	0	1	0.42	0.5	TC
1	168300424	GA	0	0	0	0.55	0.36	0.44	-
1	168302899	CT	0	0	0	0.57	0.46	0.37	-
1	168303003	AT	0	0.57	0	1	1	1	AT
1	168303408	TC	0	0	0	1	0.52	0.5	TC
1	168303438	AG	0	0	0	1	1	1	AG
1	168303621	CG	0	0	0	1	0.52	0	CG
1	168303721	AG	0	0	0	1	1	0	AG
1	168304537	AG	0	0.5	1	1	0.2	0.57	AG
1	168305656	CT	0	0.3	0	0.43	0	0	CT
1	168306198	TC	0	0	0	1	0.52	0.33	TC
1	168306318	CG	0	0	0	0	0.58	0.8	-
1	168307913	TC	0	1	0	1	1	1	TC
1	168308032	CT	0	0	0	0.38	0.51	0.19	-
1	168309423	GA	0	0	0	1	0.4	0.59	GA
1	168312095	AG	0	0	0	1	0.65	0	AG
1	168314167	TC	0	0	0	0	0.4	0.61	TC
1	168314630	TC	0	0	0	1	0.16	0	TC
1	168314952	GT	0	0.62	0	0	0.51	0.87	-
1	168315027	AG	0	0	0	1	0.29	0.25	AG
1	168316671	CT	0	0	0	0	0.63	0.73	-
1	168316882	TC	0	0.45	0	0	0.36	0.41	-
1	168316921	TC	0.64	0	0	0	0.4	0.41	-
1	168318189	AG	0	0	0	1	0.5	0	AG
1	168318250	TC	0	0	0	1	0.43	0	TC
1	168318276	GC	0	0	0	1	1	0	GC
1	168318278	TC	0	0	0	1	0.43	0	TC
1	168318553	TC	0	0	0	0	0.44	0.5	TC
1	168318820	AC	0	0	0	1	0.58	0	AC
1	168318896	TC	0	0	0	1	1	0	TC
1	168319364	TC	0	0	0	1	0.86	0.93	TC
1	168319491	TC	0	0	0	1	1	1	TC
1	168319965	GA	0	0	0	1	1	0	GA
1	168320009	TG	0	0	0	0.5	0.53	0.7	-
1	168320050	GT	0	0	0	0	0.52	0.27	GT
1	168320806	GA	0	0	0	0	0.79	0.57	GA
1	168320807	AT	0	0	0	0	0.78	0.57	AT
1	168322686	AG	0	0	0	1	1	0	AG
1	168323831	GC	0	0	0	0	1	1	GC
1	168323995	TC	0	0	0	0.33	0.55	0.38	TC
1	168326426	AG	0	0	0	1	1	1	AG
1	168326744	TC	0	0	0	0	0.54	0.43	TC
1	168326953	TC	0	0	0	1	0.48	0.56	TC
1	168327065	TC	0	0	0	0	0.62	0.71	-
1	168327066	CT	0	0	0	0.88	0.62	0.67	CT
1	168327112	CT	0	0	0	0	0.57	0.5	CT
1	168327866	GA	0	0	0	0	0.47	0.58	GA
1	168328515	CT	0	0	0	0	1	1	CT
1	168328650	AG	0	0	0	0	0.69	0.69	-
1	168328967	GC	0	0	0	1	1	0	GC
1	168332658	CT	0	0	0	0.69	0.56	0	CT
1	168333072	TC	0	0	0	0	0.53	0.3	TC
1	168335344	TC	0	0	0	1	1	0	TC
1	168335951	GC	0	0	0	1	1	1	GC
1	168336903	CT	0	0	0	0.53	0.44	0.25	CT
1	168336970	CG	0	0	0	1	1	0	CG
1	168337053	GA	0	0	0.73	0.72	0.65	0	GA
1	168337494	TC	0	0	0	1	0.44	0	TC
1	168339843	AG	0	0	0	0.42	0.54	0	AG
1	168339863	TC	0	0	0	0.45	0.59	0	TC
1	168339865	TA	0	0	0	0.42	0.59	0	TA
1	168339870	GA	0	0	0	0.42	0.59	0	GA
1	168339883	TG	0	0	0	0.42	0.53	0	TG
1	168340430	AT	0	0	0	0.67	0.41	0	AT
1	168346825	GC	0	0	0	0	0.58	0.9	-
1	168348467	AG	0	0	0	0.8	0.57	0	AG
1	168353501	AT	0	0	0	0	1	1	AT
1	168355470	TG	0	0	0	1	1	1	TG
1	168357635	AG	0	0	0	0.81	1	0	AG
1	168362323	AG	0	0	0	0.4	1	0	AG
1	168362541	CT	0	0	0	0.27	0.65	0.53	CT
1	168365530	GA	0	0	0	0.58	0.68	0	-
1	168393872	GC	0	0	0	0	1	1	GC
1	168438529	TC	0.99	0.51	0.52	1	0.52	0.56	TC
1	168438600	CG	0	0.49	0	0	0	0.48	-
1	168439087	AG	1	1	0.49	1	1	1	AG
1	168440065	CT	0	0.5	0.47	0	0	0.49	-
1	168440290	CG	0.41	0	0	0.45	0.5	0.45	CG
1	168443267	GC	0	0.54	0	0	0	0.51	-
1	168476219	AG	0	0	0	0	1	1	AG
1	168538117	AT	0.98	0.94	1	1	1	0.99	-
1	168540858	AT	1	0.6	1	0	0	0	AT
1	16944402	GC	0	0	0	1	0.75	0	GC
1	16987180	AT	0	0	0	1	1	0	AT
1	16993535	AG	0	0	0	1	1	0	AG
1	170032608	GA	0	1	0	0	0	1	-
1	170034179	CT	0	1	0	1	0	1	-
1	170035793	AC	1	0	0	0	0.85	0	AC
1	170035812	TG	1	1	0	1	0.57	1	TG
1	17006484	AC	0	0	0	0	0.53	0.42	AC
1	170089527	GA	0.61	0	0	0	0.58	0	GA
1	170234398	CG	1	0	1	0	1	0	-
1	17026511	TC	0	0	0	0	0.69	0.54	TC
1	171048413	AG	1	0	1	1	1	1	AG
1	172030487	AG	0.52	0	0	0.52	0.7	1	-
1	172040115	CT	0	0	0	0.58	0.42	0.6	-
1	172043909	GA	0	0	0	0	0.85	0.45	-
1	172044326	AG	0	1	0	0	1	1	AG
1	172197995	AG	1	0	0	0.54	0	0	-
1	172198028	CG	1	0	0	0.57	0	1	-
1	172198031	CT	0	0	0	0.57	0	1	-
1	172201563	TC	0	0.99	1	0.51	0	0	TC
1	18039340	GA	0.36	0	1	0	0	0	GA
1	18048167	GA	0.55	0	1	0.44	0	0	GA
1	18048294	AG	0.56	0	1	0.4	1	0	AG
1	18048332	TC	0.45	0	1	0.4	1	0	TC
1	18082435	TC	1	1	1	0.42	0.35	1	TC
1	20584511	TC	1	0	1	0	0	1	-
1	23381106	AG	1	1	1	1	1	1	AG
1	23381127	CT	1	1	1	1	1	1	CT
1	2431306	CG	1	1	0	1	0	1	CG
1	2431340	GA	0.5	1	0	1	0	0.4	GA
1	2431372	CT	0.53	1	0.6	1	0	0.4	CT
1	27506412	AG	0	1	0	0	0.73	0.55	-
1	27574087	AG	0	0	0	0.33	0	0.27	-
1	27574158	AG	0	0	0.5	0.62	0.5	0.73	-
1	27574186	AG	0	0	0	0.5	0	0.38	-
1	27816656	CT	0	0	0.6	0	0.52	0	-
1	27816758	CG	0	0.44	0	0.46	0	0.47	CG
1	28314491	GA	0.56	0.55	0.65	0	0	0	-
1	28314934	TC	0	0	0.53	0.55	0	0	TC
1	28315107	GA	0	0	0.51	0.42	0	0	GA
1	28315130	AG	0	0	0.53	0.49	0	0	AG
1	28315244	TC	0	0	0.59	0.54	0	0	TC
1	28315263	GA	0.52	0.59	0.44	0	0	0	-
1	28398455	TC	0	0	0	1	1	0	TC
1	28405809	GT	0	0	0	0.5	1	0	-
1	28405844	AG	0	0	0	0.4	0.2	0	-
1	28417409	AG	0	0.36	0	0	0	0.23	-
1	28417429	AG	0	0.42	0	0	0	0.25	-
1	28447260	CT	0	0	0.75	0.29	0	0	CT
1	28755314	CT	0	0	0.5	0.55	0	0	CT
1	28755338	GA	0	0	0.48	0.52	0	0	GA
1	28755407	GA	0	0	0.32	0.52	0	0	GA
1	28755485	CT	0	0	0.37	0.51	0	0	CT
1	28755599	CT	0	0	0.32	0.5	0	0	CT
1	28755940	CT	0	0	0.42	0.49	0	0	CT
1	28757386	AG	0	0	0.52	0.47	0	0	AG
1	28757750	GT	0	0	0	0.48	0.46	0	-
1	28762295	AG	0	1	1	1	0.64	1	AG
1	28762370	AT	0	0.25	0	0.53	0.74	0.39	AT
1	28863085	TC	0.31	0.67	0	0.59	0.79	0.89	TC
1	28864236	GA	0	0.5	0	0	0	0.79	-
1	28867952	AC	0.36	0	1	0	0	0	AC
1	28867971	TC	0	0	0	0	0.67	0.52	-
1	28877511	GA	0.35	0	1	0	0	0	GA
1	28877543	GA	0.33	0	1	0	0	0	GA
1	28877610	AG	0.6	0	1	0	0	0	AG
1	28894812	CT	0.18	0	1	0	0	0	CT
1	28894872	TC	0.53	0	1	0	0	0	TC
1	31354744	GA	1	0.52	1	0	0	1	GA
1	31358068	CT	1	0.4	0.5	0	0	1	CT
1	31358870	AG	1	0.56	1	0	0.53	1	AG
1	31363690	TC	1	0.58	1	0	0	1	TC
1	31363950	AC	0	0.54	0	1	0.61	0	-
1	31375782	AG	1	1	1	1	1	1	AG
1	31404240	GA	1	1	1	1	1	0.58	GA
1	31405684	AG	0	0.5	0.42	1	0	0.3	AG
1	31586451	CT	0	0	0.62	0	1	0	-
1	31757337	GA	0	0	0.69	0.6	0.6	0	-
1	31759025	AG	0	1	0	0	1	0.77	AG
1	31759772	TC	0	0	0.62	0	0.63	0.33	TC
1	31759817	AG	0	0	0	0.57	0	0.68	-
1	31773212	AT	0	0	0	0	0.46	0.35	AT
1	31774518	CT	0	0	0	0	0.4	0.4	-
1	31787978	AG	1	1	1	0.44	0.98	0.57	AG
1	35096454	GA	0	0	0	0.48	0.48	0	GA
1	35096472	TC	0	0	0	0.46	0.5	0	TC
1	35101009	AG	0	0	0	0.18	0.48	0	AG
1	35536542	AG	1	1	1	1	1	1	AG
1	35836203	CT	0.7	0	0	0.67	0.64	0	-
1	35836300	GA	0.71	0	0	0.62	0	0	-
1	35836396	CT	0	0	1	0.4	0	0.64	CT
1	35836535	CT	0	1	1	0	0	0	CT
1	35838853	GA	0	1	0.88	0.4	0	0	GA
1	35840640	TC	0.5	0	1	0	0	0	TC
1	35840650	CA	0.5	0	1	0	0	0	CA
1	35842600	CT	0.31	1	0	0	0	1	CT
1	35874668	TC	0.52	0	0.5	0	0	0	TC
1	35885733	AG	0.62	1	1	0	0	0	AG
1	35885748	CT	0	0.65	0.45	0	0	0	CT
1	35890718	GA	0.54	0.82	0.19	0	0	0	GA
1	36123356	CT	0	0	0	0.44	0	0.4	CT
1	36135919	GA	0	0.3	1	0	0	0.5	-
1	36135942	CT	0	0.33	1	0	0	0.55	-
1	36143837	CT	0	0	0	0.39	0	0.6	-
1	36178226	TA	0	0.63	0	0.54	0	0.58	-
1	36190516	TC	0	0	0	0.58	0	1	TC
1	36191045	AG	0	0	0	0	0.3	0.31	AG
1	36191101	GA	0	0	0	0.64	0	0.5	GA
1	36195778	AT	0	0	0	1	0.57	1	AT
1	36217122	GT	0	0.5	0	0.58	0	0.38	GT
1	36258567	GT	1	0.3	0.95	0	0	0.71	-
1	36278661	TC	1	1	1	0.58	0.65	1	TC
1	36281372	GA	0.56	0.53	0	0	0	0	-
1	36825696	AG	1	0	0	0	1	1	AG
1	36825789	AG	1	0	0	0	1	1	AG
1	36863380	GC	0.49	0	0	0.47	0	0	-
1	36865495	TC	1	0	1	0	0	0	TC
1	36937057	CT	0	0.67	0	0	0	0.5	-
1	36959897	TC	0	0.93	0.41	0.47	1	0.43	TC
1	36960190	TG	0	0.38	0.53	0	0	0	-
1	36967981	AG	0	0.31	0	0	0.2	0	-
1	36968505	GA	0	0.47	0	0	0	0.16	-
1	36970731	AG	1	1	1	0	0	0	AG
1	37056359	TC	1	0.42	1	0.44	0	0.53	TC
1	37066639	TC	0	0	1	0.79	0.4	0.86	TC
1	37067751	AG	0	0	0	0	0.35	0.29	-
1	37067815	AG	0	0	0.3	0	0.17	0.29	-
1	37067982	AG	0	0	0.27	0	0.32	0	-
1	37068051	AG	0	0	0.5	0	0.41	0.55	-
1	37068121	AG	0	0	1	0.87	0.33	0.55	AG
1	37068122	TC	0	0	1	0.86	0.33	0.57	TC
1	37171028	CA	0	0.54	0	0	0	0.54	CA
1	37197489	CT	0	1	0	0	1	1	CT
1	37202827	TC	0	0	1	1	0.49	0.53	TC
1	37202953	CT	0	0	1	1	0.5	0.5	CT
1	37205344	TC	0	0	0.99	1	0.49	0.54	TC
1	37206188	CG	0	0	0.98	1	0.4	0.5	CG
1	37206265	CG	0	0	0.98	1	0.45	0.5	CG
1	37207171	TG	0	0	0.99	0.99	0.48	0.46	TG
1	37212783	GA	0	0	1	1	0.29	0.27	GA
1	37233055	AC	0	0	1	1	0.53	0.42	AC
1	37238395	TC	0.73	0	1	1	0.6	0.7	TC
1	37278522	TC	0.66	1	1	1	1	1	TC
1	37465692	GA	0.33	0	1	0.63	0	0.42	GA
1	37465719	GA	0.26	0	1	0.63	0	0.42	GA
1	37489568	TC	1	1	0.43	1	0.44	0.54	TC
1	37790813	CT	0	0	0	0	0.58	0.38	-
1	37795156	CT	0	0	0	1	0.46	0	-
1	37798891	CG	0	0	0	1	0.54	0.76	-
1	37800159	AG	0	0	0	1	0.5	0.63	-
1	37802367	AG	0	0	0	0	0.5	0.5	-
1	37802894	CT	0	0	0	0.42	0.5	0.8	-
1	37803077	TC	0	0	0	0	0.56	0.4	-
1	37807936	CT	0	0	0	0	0.62	0.54	-
1	37811981	TC	0.38	0	0.5	1	0.38	0.65	-
1	37812133	TC	1	1	0.95	1	1	0.78	TC
1	37819874	GC	0.67	0	0	0.71	0.35	0.63	-
1	37822317	GA	0	0	0.54	0.69	0.62	0.57	GA
1	38188934	TC	0.41	0	0.43	1	0	0.38	TC
1	38188983	GC	0.49	0	0.53	1	0	0	-
1	38313315	AC	0.55	1	0.51	0.63	1	0.63	AC
1	38314286	TG	0	0.61	0	0.61	0.55	0.59	TG
1	38316029	CT	0	0.52	0	0	0.56	0	CT
1	38316077	TC	0	0.59	0	0.51	0.59	0.56	TC
1	38317114	CG	0	0	0	0.33	1	0.33	CG
1	38326297	GA	0	0	0	0	0.46	0.91	GA
1	38450835	AG	1	1	1	0	0	0.4	AG
1	38727847	CT	0.45	0	0	0.56	0	0.52	-
1	41244542	CT	0	0	0	0.42	0	0.4	-
1	41310987	TC	0	0	0	1	0.55	1	TC
1	45167317	AG	0	1	0	0.95	1	1	AG
1	45167343	CT	0	0.81	0	0.52	0	0	-
1	45272951	CA	0	1	0	1	0.46	0	-
1	45273234	GA	0	0.98	0.59	1	0	0.49	-
1	45281855	CG	0	0	0.69	0	0	0.23	-
1	45281962	GA	0	0	0.52	0	0	0.42	-
1	45281969	GA	0	0	0.56	0	0	0.39	-
1	45282634	GA	0	0	0.56	0	0	0.29	-
1	45282659	AT	0.47	0	0	0	0	0.62	AT
1	45284403	TC	0	0	0	0.4	0.67	0	-
1	45363743	CA	0	0	0	0.61	0.53	0	-
1	45365362	GA	0	0	0	0.73	0.79	0	-
1	46061092	AT	1	0.53	0.54	1	0.46	1	AT
1	46061513	TC	0.29	0.42	0	1	0.17	0	-
1	46061742	GA	0.41	0.57	0	1	0.45	0	-
1	46061743	CT	0.41	0.57	0	1	0.45	0	-
1	46062029	CT	0.4	0.44	0	0.99	0.53	0	-
1	46130858	TC	1	1	1	1	1	1	TC
1	46307815	GT	0	0	0	0.52	0.5	0	GT
1	46375420	CG	0	1	0	1	0	0	CG
1	47444985	AG	0.5	0	0	0	0	0.75	AG
1	47488538	AC	0.55	0.47	0	0	1	0.54	AC
1	47577653	TC	0	0	0	0.81	0	0.58	TC
1	47675556	TC	0	0	0	0.5	0	0.5	-
1	47691506	CG	0	0	0	0	1	0.53	-
1	47702455	TC	0	0	0	0.33	1	1	TC
1	47706188	TC	0	0	0	0	1	0.56	-
1	47710279	TC	0	0	0	0	1	0.33	-
1	47751951	AG	0	0	0	1	0	0.64	AG
1	47752765	TC	0	0	0	1	1	0	TC
1	47753676	CT	0	0	0	1	0	0.44	CT
1	47760946	TC	0	0	0	1	1	0	TC
1	47767766	TC	0	0	0	1	1	0	TC
1	47771240	TC	0	0	0	1	0	0.52	TC
1	47772927	CT	0	0	0	1	0	0.4	CT
1	47775830	TC	0	0	0	1	0	0.33	TC
1	47776406	CT	0	0	0	0.64	0	0.54	CT
1	47781301	CT	0	1	0	0	1	0.69	-
1	47781588	AC	0	0	0	0	1	0.44	-
1	47785215	AG	0	0	0	0	1	0.33	-
1	47785451	TG	0	0	0	0	1	0.65	-
1	47786613	AG	0	1	0	1	1	1	AG
1	47791823	TC	0	0	0	1	1	0	TC
1	47793631	AC	0	0	0	0.53	0	0.44	AC
1	47801615	CA	0	0	0	0	1	0.57	-
1	47801864	AG	0	0	0	0.19	0	0.16	-
1	47802829	TG	0	0	0	0	1	0.32	-
1	47809538	CT	0	0	0	0	1	0.61	-
1	47810968	GA	0	0	0	1	1	0.7	GA
1	47855572	TC	0.97	0	1	1	0	0.47	TC
1	48664031	TG	0	0	0	0	1	0.67	TG
1	48699262	AG	1	0	0	0	0	0.65	-
1	49621920	CT	0	0.41	0	0	0.59	0	-
1	49665546	AG	0	0.44	1	0.47	0.3	0.26	AG
1	49665564	GC	0	0	0	0	0.71	0.7	-
1	49742834	CG	0	1	0	0	0.62	0	-
1	54264610	GA	0.36	0	0.67	0	0	0.28	GA
1	54398052	AG	0	0	0	0.67	0	0.82	AG
1	56631071	GA	0	0	0.69	0	0.23	0	-
1	59254914	AG	1	1	1	1	1	1	AG
1	59255149	TC	1	1	1	1	1	1	TC
1	59255158	TC	1	1	1	1	0.99	1	TC
1	60549355	AG	0.64	0	0	0	0	0.25	-
1	61215334	CT	0	0	0.42	0	0.54	0	-
1	61237715	AG	1	0.43	1	0.47	0.62	0.39	AG
1	61305770	TC	0	0	0	1	0	1	TC
1	61975111	GC	0	1	0	1	0.8	1	GC
1	61983172	CT	0	0	0	0.3	0.5	0	-
1	62353916	CT	0.41	0	1	0	1	0	-
1	62372250	CA	0.47	0.42	0	0.5	0	0	CA
1	62453143	CT	0	0.62	1	0	0	0	-
1	62453194	AG	0	0.62	0.79	0	0	0	-
1	63063615	AG	0.67	0	0.36	0	0.5	0.45	AG
1	63068608	AG	0	1	1	0	0	0	AG
1	63068608	TC	1	0	0	0	1	0.52	TC
1	63071900	AG	0.57	1	1	0	0	0	AG
1	63071900	TC	0	0	0	1	0.6	1	TC
1	63075317	GA	0	0	0	0	0.61	0.43	GA
1	63076656	GA	0	0	0	0	0.62	0.36	GA
1	63386705	AG	0	0	0	1	0	0.47	AG
1	63387083	CG	0	0	0.7	1	0	0.5	CG
1	63387300	GA	0	0	0.8	1	0	0.69	GA
1	63387537	GA	0	0	0.54	1	0	0.41	GA
1	63389018	TA	0	1	0	0	1	0.35	TA
1	63758696	TG	1	0.37	1	0.49	1	0.59	TG
1	63803205	TC	0	0	0	0.52	0	0.5	-
1	63821650	TC	0	0	0	0.31	0	0.46	TC
1	63852162	TG	0	0	0	0.47	0.73	0	TG
1	63876298	AG	0	0	0	0.71	0.64	0	AG
1	63897500	CT	0	0	0	0.56	0	0.27	-
1	63897501	AG	0	0	0	0.56	0	0.27	-
1	63940295	TC	0	0	0	1	0.5	0	TC
1	63946958	AG	0	0	0	1	0.37	0	-
1	64074166	AG	0	0	0	0.47	0	1	AG
1	64076844	CT	0	0	0	0.69	0	1	CT
1	64108507	CG	0	0	0	0.41	0	0.94	CG
1	64305248	GC	0	0	0	0.5	0.36	0	GC
1	69310020	TC	1	0.16	1	1	1	1	TC
1	69494931	GC	0.44	0.59	0	0	0.44	0	GC
1	69495424	CT	0	0	0.59	0	0.26	0	-
1	69500861	TC	0	0.62	0	0.48	0	0.74	TC
1	69501894	CT	0	0.27	0.68	0	0	0.38	CT
1	69600542	AG	0.63	0	0.62	0	0.39	0.42	-
1	69648343	CT	0.43	0	0.46	0	0.64	1	-
1	69712371	TA	0	0	0	0	0.49	0.31	-
1	69712447	TG	0	0	0	0	0.41	0.46	-
1	69715277	TC	0	0	0	0.4	0	0.45	TC
1	69733037	AG	0	0	0	1	1	1	AG
1	69752040	CA	0	0	0.49	0	0.45	0	-
1	69990021	AG	1	1	1	1	1	1	AG
1	70473304	TG	0.25	0.25	0	0	0	0.2	TG
1	70473374	CT	0.46	0.42	0	0	0	0.41	-
1	70474916	TC	0.58	0.46	0.44	1	0.46	0.56	TC
1	70538020	CA	0	0.48	0	0	0	0.48	-
1	70538518	CA	0.35	0.55	1	0	0.95	0.47	CA
1	70538631	GA	0	0.45	0	0	0	0.52	-
1	70816727	AC	1	1	1	1	1	1	AC
1	71606265	GA	0	0	0.48	0	0.44	0	-
1	71606329	TC	1	1	1	1	1	1	TC
1	71606812	GA	0	0.48	0	0	0.52	0	-
1	71611026	TG	0.99	0.47	0.52	1	0.5	0.5	TG
1	71611124	AG	1	1	1	1	1	1	AG
1	71613650	TC	1	1	1	1	1	1	TC
1	71613833	GT	0	0.49	0	0	0.42	0	-
1	71614378	CT	0	0.53	0	0	0.54	0	-
1	71614523	TC	0.99	0.47	1	1	0.51	1	TC
1	71614860	GA	0	0.5	0	0	0.51	0	-
1	71662315	CT	0	0.5	0.98	0	0.97	0.57	CT
1	72392540	GA	0	1	0	0	0	0.44	GA
1	72508869	GA	0	0	0	0.36	0	0.67	GA
1	72712236	AG	1	0.54	1	1	1	1	AG
1	72777229	GA	0	0	1	0.3	0.72	1	-
1	72777699	CT	0	0.64	0	0.29	0.55	0	CT
1	72778032	TC	0	0.36	1	1	0	1	TC
1	72778116	CG	0.36	0	0	0.75	0.3	0	CG
1	72779904	GA	0.45	0	0	0	0.75	0	GA
1	72784354	AC	0	0.33	1	0	1	1	AC
1	72784412	CA	1	0.33	1	0	1	1	CA
1	72785074	CT	1	0	1	0	0	0	CT
1	72785292	CG	0	0.38	1	1	0	1	CG
1	72786137	AG	0.5	0	1	0	1	1	-
1	72786220	TG	1	0	1	1	0.88	1	TG
1	73114620	TC	0	0.31	0	0	0	1	-
1	73540203	GA	0	0	0	1	0.75	1	GA
1	73554082	TC	0	0	0	0	1	1	TC
1	73681718	CT	0.58	0	0.59	1	0	0.51	-
1	73684471	CT	0.45	0	0.51	1	0	0.55	-
1	7410565	TC	1	0.57	0	0	0.58	1	TC
1	74527809	TC	0	0.42	0.33	0.28	0	0	-
1	74890813	AG	0.57	0	0.45	1	0.35	0.41	-
1	74910182	CT	0.46	0.6	0	0	0	0	CT
1	74960172	AG	0	0	0	0.79	0	0.6	-
1	74960446	CG	0	0	0	0.39	0	0.53	-
1	74981265	TC	0.63	0	0.62	1	0.47	0.43	-
1	74983272	CT	0.28	0	0.71	0.56	0.43	0	-
1	75038231	TC	0	0.45	0.39	0.61	0.65	0	-
1	75038323	GA	0	0.51	0.48	0.54	0.73	0	-
1	75044510	GA	0	0.3	0.44	0.44	0.4	0	-
1	75121381	CT	0.59	0	0	0	0.37	0	-
1	75138995	TC	1	0.44	0.53	0.46	1	0	-
1	75289234	TC	1	0.56	0.46	0	0	0	TC
1	75289902	CT	0	0.27	0.42	1	1	1	CT
1	75289954	GC	1	0.78	0.52	0	0	0	GC
1	75290662	AG	0	0.6	0.41	1	1	1	AG
1	75290682	GC	0	0.67	0.47	1	1	1	GC
1	75290713	TC	1	0.42	0.59	0	0	0	TC
1	75291457	CT	0	0.54	0.36	1	1	1	CT
1	75291737	AG	0.6	0.43	0	0	0	0	-
1	75291947	GA	0	0.45	0.54	1	1	1	GA
1	75291954	AG	0	0.44	0.56	1	1	1	AG
1	75292053	TC	1	0.72	0.48	0	0	0	TC
1	75292055	TG	0	0.38	0.53	1	1	1	TG
1	75292815	AC	1	0.6	0.54	0	0	0	AC
1	75311098	AT	0	0	0	1	1	0	AT
1	75311713	TC	0.67	0.42	0	0.5	0	0.59	-
1	75327432	TC	0	0	0	0	1	0.67	TC
1	75327504	GC	0	0	0	0	1	0.46	GC
1	75349700	AG	0	0.46	0.45	0.32	0.56	0.21	AG
1	75349854	GA	0	0	0	0	0.38	0.7	-
1	75349855	AC	0	0	0	0	1	1	AC
1	76063839	CT	0	1	1	0	0	0	-
1	76180185	GA	0	0.5	0.54	1	0	0	GA
1	76232858	TC	0	0.36	0.39	1	0	0	TC
1	76600017	GA	0	0	0	0	0.47	0.48	-
1	76609761	CA	0	0.41	0	0.53	0.53	0	CA
1	76659764	AG	0.47	0.47	0	0	0	0.49	AG
1	76659993	TG	0	0	0.54	0.48	0.49	0	-
1	76660079	CT	0	0.42	0.43	0.47	0.52	0	CT
1	76687495	GA	0.45	0.44	0	0	0	0.39	GA
1	76687586	AG	0.54	0	0	0	0	0.49	-
1	76695082	GT	0	0	0	0.67	1	0	-
1	76865954	GA	0.64	0.31	0	0.47	0.59	0	-
1	77302661	GA	0	0.26	0	0	0.55	1	GA
1	77496466	GA	0.53	0.54	0	0	0.5	0	-
1	77497657	GC	0	0.47	0	0	0	1	GC
1	77499639	TC	1	0.53	1	1	1	0.64	TC
1	78248097	CT	0	0.55	0.45	0	0.49	0	-
1	79154749	TC	1	0.3	0	0.6	0	0	TC
1	79155844	TG	0.72	0	0	0.46	0	0	-
1	79171085	TC	0.54	0	0	0.54	0	0	-
1	79188384	AT	0.86	0	0	0.96	0.97	1	-
1	79188388	TC	0.86	0	0	0.96	0.97	1	-
1	79188389	TA	0.86	0	0	0.95	0.97	1	-
1	80617968	GC	0	1	1	0.28	1	0.61	-
1	84280309	AG	0	0	0	0.55	0.42	0	AG
1	84317972	TG	0	0	0	0	0.36	1	TG
1	84362394	GA	0	0	0	0.46	0	0.38	GA
1	84365279	CT	0	0	0	0.63	0	0.5	CT
1	84365916	GA	0	0	0	0.36	0	0.73	GA
1	84366679	AG	0	0	0	0.55	1	0	AG
1	84376232	AG	0	0	0	0.59	0.44	0.58	-
1	84386598	TC	0	0	0	0.46	0	0.58	TC
1	84392270	AG	0	0	0	0.09	0	0.42	-
1	84392719	TC	0	0	0	0.5	0	0.7	TC
1	84399476	AG	0	0	0	0.42	1	1	AG
1	84401150	CT	0	0	0	0.43	0	1	CT
1	85230762	TC	0.58	0.98	1	0.45	0	0	TC
1	85230859	GC	0.5	1	1	1	0	0	GC
1	85231998	AT	0.41	1	1	1	0	0	AT
1	85232445	TA	0.29	1	1	0.72	0	0	TA
1	85233521	GA	0.67	1	1	0.28	0	0	GA
1	85236885	GC	0	0.48	0.5	0.54	0	0	GC
1	85236886	GC	0	0.48	0.5	0.54	0	0	GC
1	85236959	CT	0	1	1	0.64	0	0	CT
1	85237000	GA	0	1	1	0.7	0	0	GA
1	85237065	GC	0	1	1	0.59	0	0	GC
1	85237099	GA	0	1	1	0.57	0	0	GA
1	85240710	AG	0.44	0.25	0.22	0.32	0	0.29	-
1	85240752	AG	0	0	0.25	0.12	0	0.12	-
1	85249195	AT	0.4	1	1	1	0	0	AT
1	85689190	GA	0	0	0	1	0.64	0	GA
1	86350189	TC	1	1	1	1	1	1	TC
1	86529149	AG	0	0.53	0.45	0	0.65	0.5	AG
1	86535761	TC	0.54	0	0.45	0	0.58	0.47	-
1	86544033	CT	0	0.96	0	1	0	0.06	CT
1	87034126	TC	0	0	0.75	0	0.5	0	-
1	87044160	CT	0	0	0.71	0	0.71	0	-
1	87044408	CT	0	0	0.74	0	0.58	0	-
1	87044644	GC	0	0	0.46	0	0.54	0	-
1	87430415	TC	0.5	0.38	0.5	0.38	0	0	-
1	87430430	GC	1	1	1	1	1	0	-
1	87449512	CT	0	0	0	1	1	0.54	CT
1	87511554	TG	0	0	0.43	0	0	1	TG
1	87721254	AG	1	1	1	1	1	1	AG
1	88428463	GA	0	0	0	0.48	0.64	0.98	GA
1	88443943	GC	0	0	0	0.5	0.44	1	GC
1	88448616	GC	0	0	0	0.56	0.36	0	-
1	88880652	AG	0	0.73	0.38	1	0.55	1	AG
1	88880945	CG	1	0.44	0.62	0	0.27	0	CG
1	88881001	CT	1	0.46	0.6	0	0.23	0	CT
1	89112982	TC	0	0	0	0	0.41	1	TC
1	89333496	AG	1	1	1	1	1	0	AG
1	89419403	GC	1	0	1	1	1	0.48	GC
1	89419430	GA	1	0	1	1	1	0.55	GA
1	90158324	TC	0.58	0.57	0.53	1	0	0.55	TC
1	90182074	CG	0	1	1	0	1	0.5	CG
1	90229573	TC	0.49	1	1	0	1	0.51	TC
1	90308672	AT	0	0	0	0.54	0	0.69	-
1	90308901	AG	0.38	0.17	0.27	0.24	0.14	0.13	-
1	90308930	AG	0.18	0	0.21	0	0.11	0	-
1	90309053	GA	0	0	0	0.48	0	0.33	-
1	90310958	TC	0.8	0.7	0.64	1	0	1	TC
1	90311389	CT	0	0	0	0.72	0	0.27	-
1	90311975	TC	0.56	0.46	0.54	1	0	0.65	TC
1	90313542	TC	0.5	1	1	0.44	1	1	TC
1	90313861	AG	0.55	0.39	0.39	1	0	1	AG
1	90315134	CT	0	0	0	0.47	0	0.42	-
1	90326424	TC	0.47	0.54	0	0.5	1	1	TC
1	90345035	TC	0.62	0.63	0.54	1	0	1	TC
1	90353911	CT	0	0.55	0.58	0	0	0	-
1	90362943	GC	0	0.64	0.59	0	0	0	GC
1	90366678	AG	1	1	1	0.58	1	1	AG
1	90503442	GA	0	0	0	0.25	0	0.71	-
1	90508782	GA	0	0	0	0.6	0	0.5	-
1	90517365	TG	1	1	1	0.51	1	1	TG
1	90523655	GA	0	0.4	0.74	0	0	0	-
1	90538191	AG	0	0	0	0	1	0.53	AG
1	90538999	AG	0	0	0	0	1	0.3	AG
1	90541555	GT	0	0	0	0	1	0.58	GT
1	90542939	CT	0.24	0.72	0.76	0	1	0	CT
1	90552877	CT	1	1	1	0.51	1	0.67	CT
1	90642136	GA	0	0.45	0.45	0	0	0	-
1	90647441	CT	0	0	0.4	0	0	0.56	-
1	90647463	AG	0	0	0	0.11	0.2	0	-
1	90647479	AG	0.64	0	0	0	0	0.71	-
1	90666956	AG	0	0	0.64	0	0	0.42	-
1	90701912	TC	0	0.53	0.8	0.38	0	1	-
1	90703515	GA	1	0	0	0	1	0	GA
1	90704394	GA	0	0.54	0.59	0	0	0.43	-
1	90818277	AG	1	1	1	0	0	1	-
1	90818280	TC	1	1	1	0	0	1	-
1	90818312	AG	1	1	1	1	1	1	AT AG
1	90818430	CT	1	1	1	1	0	1	CT
1	90818431	GA	1	1	1	1	0	1	GA
1	90818438	CT	1	0.36	0	0	0	0	-
1	90878508	GA	0	0	0	0.36	0	0.56	-
1	90878587	GA	0.85	0.48	0.36	0	1	0	GA
1	90879005	AG	0.3	0.39	0.37	0.4	1	1	AG
1	90882440	CG	0	0	0	0.38	0	0.98	-
1	90882453	CG	0.28	0.46	1	0.85	1	1	CG
1	90882471	AG	0.18	0	0	0	0	0.07	-
1	90882584	TA	0.33	1	1	0.9	1	1	TA
1	90882678	TC	0.29	0.48	0.5	0.52	1	1	TC
1	91059336	AG	0.4	1	1	0	0	0	AG
1	91506699	CA	0	1	0	1	1	1	CA
1	91511007	AC	1	1	1	1	1	1	AC
1	91514453	GC	1	1	1	1	1	1	GC
1	91514523	CT	1	1	1	1	1	1	CT
1	91515560	TC	0	1	0	1	1	1	TC
1	91536510	CT	1	1	1	1	1	1	CT
1	91539067	CT	0.37	0	0	0	0	0.59	-
1	91547006	CT	0	0	0	1	0	1	CT
1	91628963	TC	1	1	1	1	1	1	TC
1	93722896	GA	1	0	0	0	0	0.5	GA
1	93737592	AG	0	0.61	0	0.52	0.73	0	-
1	95088333	GA	1	0.45	0.57	0	0.57	0.5	GA
1	95088640	TC	0	0	0.45	1	0.54	0	-
1	95092465	CT	0	0	0.48	1	0.47	0	CT
1	95092788	TC	1	0.44	0.5	0	0.46	0.44	TC
1	95094942	GA	0	0	0.36	1	0	0.67	GA
1	95094943	TC	0	0	0.36	1	0	0	TC
1	95095411	CT	1	0.5	0.62	0	0.38	0.26	CT
1	95117501	TC	0	0.3	0	1	0	1	TC
1	95117669	CA	0	0	0	1	0	1	CA
1	95118562	CT	1	0.46	1	1	1	1	CT
1	95125340	CT	0	0	0.54	0.32	0	0	-
1	95130081	TC	0	0	0	1	1	0	TC
1	95130133	CA	0	0	0.46	0.47	0	0	-
1	95130202	CG	0	0.6	1	1	1	1	CG
1	95135425	GC	0	0	0	1	1	1	GC
1	95135548	AT	0	0	0	1	1	1	AT
1	95148095	AG	1	0.54	0.47	0	0	1	AG
1	95172336	TC	0	0.42	0	1	0	1	TC
1	95298187	AG	1	0.29	0	0.45	1	0	AG
1	95298205	CG	1	0.32	0	0.49	1	0	CG
1	95492372	AG	0	0	0	0.62	0	0.3	-
1	95492915	GA	0	0.67	0.62	0.71	0.32	0.97	-
1	95514032	AG	0	0	0	0.5	0	0.5	-
1	95663244	GC	0	1	0.42	0	1	1	GC
1	95663333	GC	1	0	0.64	0	0	0	-
1	95832153	CG	1	1	0.59	1	1	1	CG
1	96264571	TG	0	0	0	1	0	1	TG
10	101202749	GA	0	1	0.65	0	0	0.55	GA
10	101207346	TC	0	1	0.46	0.5	0	0	-
10	101207356	TC	0.99	0	0.54	0.48	1	1	TC
10	101209406	CT	0	0	0	0	0.49	0.57	-
10	101211804	TC	0.99	0.51	0.57	0.5	1	1	TC
10	101222750	AC	0	0	0	1	1	0	AC
10	101224126	CT	0	0	0	0	0.42	0.35	-
10	101233786	TC	0	0	0	1	1	0	TC
10	101236173	AG	0	0	0	0.35	1	1	AG
10	101246389	GA	0	0	0.73	1	1	1	GA
10	101258395	TA	0	0	0	0.58	1	1	TA
10	101262135	GA	0	0	0	0.67	1	1	GA
10	101262414	CT	1	0	0	0.5	1	1	CT
10	101264147	AG	0	0	0.3	0	0.17	0	-
10	101267949	AG	0	0	0	0.4	1	1	AG
10	101270010	AG	0	0.4	0	0.5	1	1	AG
10	101272389	TC	0	0	0	0	0.57	0.38	TC
10	101273460	TC	0	0	0.36	0.83	1	1	TC
10	101276278	GT	0	0	0	0	0.49	0.4	GT
10	101276576	AG	0	0	0	1	1	0.97	AG
10	101276815	TC	0	1	0.58	0.56	0	0	-
10	101283842	CT	0	0.23	0.57	0.52	0	0	-
10	101289751	TC	0	0.45	0	0.47	0	0	-
10	101289920	TC	0	0.27	0	0.53	1	1	TC
10	101293193	CT	0	0	0	0.6	1	1	CT
10	101293228	AG	0	0	0	0	0.72	0.57	AG
10	101294297	GA	0	0	0	0.32	0.52	0.64	GA
10	101294462	CT	0	0	0	0	0.64	0.65	-
10	101294463	GA	0	0	0	0	0.67	0.65	-
10	101301913	AT	0	0	0	0.63	0.37	0.43	-
10	101304999	GA	1	1	0.61	1	1	1	GA
10	101307291	AG	0	0	0	0.58	1	1	AG
10	101307948	TC	0	0	0	0.7	0.43	0.52	TC
10	101308195	CA	0	0	0	0	0.38	0.67	-
10	101311884	TC	0	0	0	0.48	0.37	0.31	TC
10	101313474	CT	0	0	0	0.44	0.57	0.59	-
10	101315390	AG	0	0	0	0.61	0.4	0.15	AG
10	101317233	TC	0	0	0	0.68	0.68	0.37	-
10	101318026	CT	0	0	0.46	0.52	0.75	0.52	CT
10	101330802	TC	0	0	0	0	0.4	0.31	-
10	101333675	CG	0	0	0	0	0.35	0.5	-
10	101336378	AG	0	0	0	0.64	0.83	0	AG
10	101343666	AG	0	0	0	0.53	0.46	0.46	AG
10	101351993	AG	0	0	0	0	0.58	0.75	AG
10	101351995	CA	0	0	0	0	0.54	0.9	CA
10	101352178	CG	0	0	0	0.56	1	1	CG
10	101355676	AG	0	0	0	0	0.29	0.82	AG
10	101356036	CT	0	0	0	0.33	0.5	0	-
10	101361251	AG	0	0	0	0	0.59	0.43	AG
10	101365220	AG	0	0.27	0.3	0	0.09	0	-
10	101365258	TA	0	0.3	0.6	0.32	0.68	0.54	-
10	101365301	AG	0	0.33	0	0.13	0	0	-
10	101366030	GT	0	0	0	0.24	0.45	0.3	-
10	101366096	TC	0	0	0	0	0.32	0.3	-
10	101367726	AG	0	0	0	0.64	1	0	AG
10	101368948	TA	0	0	0.3	0.67	1	1	TA
10	101375520	GA	0	0.5	0.47	0.5	1	1	GA
10	101381175	CA	0	0.42	0	0.37	0.54	0.67	-
10	101381716	CT	0	0	0	0	0.45	0.56	CT
10	101382399	CG	0	0.52	0	0.53	0.53	0.33	-
10	102186191	AG	1	0	0.94	0	0	1	AG
10	102186222	AG	0	0	0	1	0	1	AG
10	102491111	CT	0.3	0.47	0.35	0.51	0.58	0.57	-
10	102491217	TC	0	1	0	0.6	0.6	0.43	TC
10	103437257	AG	0	0.2	0	1	0	0	AG
10	103471920	AT	0	0	0.54	0	0	0.59	-
10	103481573	TC	0	0.5	0	1	0	0	TC
10	103481603	AT	0	0.5	0	1	0	0	AT
10	103481654	CT	0	0.45	0	1	0	0	CT
10	103481764	AG	0	0.5	0	1	0	0	AG
10	103481815	TC	0	0.58	0	1	0	0	TC
10	103701078	AG	0.59	0.52	1	0.65	0.51	0	AG
10	103709170	AG	1	0.64	1	1	0	0	AG
10	103742293	AC	0.46	0	0	0.48	0.56	0	AC
10	103761962	AG	0.39	1	1	0.48	0.56	1	AG
10	104259137	GA	1	1	1	1	0	1	GA
10	104266312	GA	1	1	1	1	0.05	1	GA
10	104273323	CT	1	1	1	0.99	0.05	1	CT
10	104282395	TC	1	1	1	1	0.1	1	TC
10	104315261	TC	0	0.74	0	0	1	0	-
10	104315328	GA	0	0.75	0	0	1	0	-
10	104315329	AG	0	1	1	0	1	0	AG
10	104316905	GA	0.97	0.11	1	1	0	1	GA
10	104318103	TC	0	0.96	0	0	0.97	0	-
10	104538289	AG	1	1	1	1	1	1	AG
10	104538316	GA	0.51	0.54	0	0	0	0.43	-
10	104539046	TA	1	1	1	1	1	1	TA
10	104652700	TC	1	1	1	1	1	1	TC
10	104655530	TC	0	0	0	1	0.51	0.47	-
10	105349530	GA	0.42	0.73	0.8	0.64	0.52	0.6	-
10	105349539	TG	0.57	0.88	0.92	0.75	0.62	0.68	-
10	105357451	TG	0	0	0.59	0	0	0.6	-
10	105577642	AC	0	1	1	1	0	0.6	AC
10	105577929	CT	0.49	0	0	0	0.3	0.75	CT
10	105816566	AG	1	0	0	0.91	0	0	AG
10	105859816	GA	0	0.83	0	0	0	0.73	GA
10	105949429	CG	0	0	0	0.6	0.6	0	-
10	105950220	GA	1	1	0.48	0.58	1	0.68	GA
10	105950928	TG	0.5	0	0	0	0.46	0	TG
10	105951229	GA	1	1	0.5	0.58	1	0.58	GA
10	106003382	GA	0	0	0	0.58	0.69	0	-
10	106004846	CT	0	0	0	0.47	0.67	0	-
10	106016041	CT	0	0	0	0.67	0.53	0	-
10	106016977	GC	0	0	0	0.31	0.9	0	-
10	106017539	GA	0	0	0	0.27	1	0	GA
10	106058893	CG	0.97	0.21	0.56	0.49	1	0.39	CG
10	106135767	AG	1	0	0.73	0.5	1	0.54	AG
10	106135775	GA	1	0	0.75	0.5	1	0.54	GA
10	106135924	GC	0.44	0.6	0.24	1	0	0.42	GC
10	106136074	TC	0	0	0	0.5	0.64	0.74	TC
10	106306999	CT	0	0.57	0	0.63	0	0	CT
10	106364364	TG	0.55	0	0	0	0.5	0	-
10	106573325	AG	0.25	0.18	0.25	0	0	0	-
10	106578052	TC	0.45	1	1	0	0	0	TC
10	106580088	CG	0.39	1	0	0	0	0	CG
10	106580912	TC	0.55	0.71	0	0	0	0	-
10	106581227	TC	0.69	1	1	0	0	0	TC
10	106581765	AG	0.33	1	1	0	0	0	AG
10	106928264	AC	1	0	0.94	1	0	0.49	AC
10	106971116	CT	0	1	0	0	1	0.61	-
10	106971122	GA	0	0.56	0	0	0.47	0.61	-
10	107081313	AG	0	0	0.48	0.64	0	0	-
10	107081344	GA	0	0	0.25	0.55	0	0	-
10	107081347	GA	0	0	0.25	0.52	0	0	-
10	107081456	CT	0	0	0.45	0.45	0	0	-
10	107281642	GA	0	0	0	0	1	0.5	GA
10	107317787	AG	0	0	0	0	0.33	1	AG
10	107350376	AG	0	0	0	1	1	0	AG
10	107370600	GA	0	0	0	0.25	0.53	0	-
10	107370848	AG	0	0	0	1	1	0.23	AG
10	107377043	CG	0	0	0	0.43	0.59	0.6	CG
10	107378386	TC	0	0	0	1	1	0.38	TC
10	107378401	GA	0	0	0	0.22	0.64	0.35	GA
10	107489507	CG	0	0	0.7	1	0	0	CG
10	107501337	AG	0	0.8	0	1	0	0	AG
10	109304340	AG	0.77	0	1	1	1	1	AG
10	109307992	AG	0.64	0	1	0	1	1	AG
10	109308432	TC	0.77	0.7	0	1	0	1	TC
10	109309745	CT	0.57	0.57	0	1	1	0.24	CT
10	109309849	TC	1	1	0.41	1	1	0.42	TC
10	109720581	GC	0	0	1	0.6	0.31	0.46	GC
10	110188039	TC	0	0.21	0	0.6	0	0.36	TC
10	11050143	CA	0	0.68	0.55	0	0	0	-
10	11050405	GA	0	0.25	1	1	0.67	0.56	-
10	11075988	AG	0	0	0.38	0	0	0.31	-
10	111497386	GA	0.66	0.62	0	0.55	0.58	0.5	-
10	111971732	AG	0	0	0.45	0.38	0	0	AG
10	112032665	GT	0	0.38	0	0.91	0	0	-
10	112032990	CT	0.8	0	0	0	0.55	0.53	CT
10	112055283	TC	0	1	1	1	1	1	TC
10	112092357	AG	0	0.58	1	0	1	0	AG
10	112092371	GA	0	0.37	0	1	0	1	-
10	112092425	CT	0	0.62	1	0	1	0	CT
10	112092447	TC	0	0.6	1	0.54	1	0	TC
10	112092457	TC	0	0	0	0.5	0	0.53	-
10	112097618	GA	0.5	0.42	0	1	0	1	-
10	112097698	GA	0.41	0.39	0.93	0	0.95	0	GA
10	112097747	CT	0.4	0.4	0.95	0	0.97	0	CT
10	112107536	AG	1	1	1	0.91	1	1	AG
10	112117917	AG	1	1	1	1	1	1	AG
10	112148387	GA	0.72	0	0	0	0	0.65	-
10	112148425	GA	0	0.58	0	0	0.53	0	-
10	112148540	GA	0	0.46	0	0.58	0	0	-
10	112149250	AG	1	1	1	0.53	1	0.55	AG
10	112150875	TC	0	0.31	0.42	1	0	0.49	-
10	112178654	TC	0	0.38	0	0.51	0	0	-
10	112186551	TC	0	0	0	1	0	0.75	-
10	112249749	GT	0	0.43	0	0.43	0	0	-
10	112253002	CT	0.4	0.51	0	0	0.56	0	CT
10	112253013	AG	0	0	0.45	0.53	0	0.54	-
10	112256069	GC	1	1	0.6	0.41	1	0.55	GC
10	112294129	TC	0.53	0.47	0.51	0.66	0.39	0	TC
10	112297723	CA	0	0	0	0	0.42	0.38	-
10	112374734	AG	1	1	1	1	0.99	1	AG
10	112393309	AG	0	1	0.44	1	0.45	0.46	AG
10	112691	TC	0	0	0	0.65	1	0	TC
10	113061904	GA	0	0.44	0	0	1	0	GA
10	113152967	AT	0	0	1	0	0	0.75	AT
10	113365688	CT	0	0	0	0.2	1	1	CT
10	113365745	CT	0	0	0	0.42	1	1	CT
10	113366359	AT	0	0	0	0	1	1	AT
10	113366641	CT	0	0	0	0	1	1	CT
10	113456182	CT	0	0.38	0	0.69	0	1	-
10	113456193	TC	0	0.36	0	0.96	0	1	-
10	113697461	AG	0	0	0	0	1	1	AG
10	114154290	GC	1	1	1	1	0	0	GC
10	114154310	GA	1	1	1	1	0	0	GA
10	114154317	CT	1	1	1	1	0	0	CT
10	114154323	GA	1	1	1	1	0	0	GA
10	114154384	GC	0	0	0	0.11	0.42	0	GC
10	114154480	AG	0	0	0	0.76	0.39	0	AG
10	114154486	CT	0	0	0	0.8	0.19	0	CT
10	114154508	TG	0	0	0	0.28	0.6	0	-
10	114154524	GA	0	0	0	1	1	0	GA
10	114154533	AG	0	0	0	1	1	0	AG
10	114154545	AC	0	0	0	0.39	0.6	0	AC
10	114154550	TG	0	0	0	1	1	0	TG
10	114154614	TC	0	0	0	1	1	0	TC
10	114154861	AG	0	0	0	0.82	0.53	0	AG
10	114154912	CT	0	0	0.98	0	0	1	-
10	114154968	AT	1	1	0.96	0.95	0	1	AT
10	114155010	AG	1	1	1	0.99	0	1	AG
10	114155107	CA	0	0	0	1	1	0	CA
10	114155159	CT	0	0	0	1	1	0	CT
10	114155184	TC	0	0	0	0.75	0.54	0	-
10	114155194	TA	0	0	0	0.92	0.58	0	-
10	114155229	CT	0	0	0	0.4	0.33	0	CT
10	114155236	GA	0	0	0	0.43	0.39	0	GA
10	114155332	CT	0	0	0	0.39	0.41	0	CT
10	114155341	CT	0	0	0	1	1	0	CT
10	114155358	AC	0	0	0	1	1	0	AC
10	114155379	TC	0	0	0	1	1	0	TC
10	114155428	GC	0	0	0	0.21	0.18	0	GC
10	114155440	GA	0	0	0	1	1	0	GA
10	114155868	CG	0	0	0.05	0.08	0	0	CG
10	114155870	AT	1	1	1	1	1	1	AT
10	114156102	CA	0.35	0.56	0	0	0	0	CA
10	114156377	CT	1	1	1	1	0	0	CT
10	114156382	TG	1	1	1	1	0	0	TG
10	114156387	GA	1	1	1	1	0	0	GA
10	114156425	AG	1	1	1	1	0	0.7	AG
10	114156439	TG	1	1	1	1	0	0.75	TG
10	114156463	GA	1	1	0.9	1	0	1	GA
10	114156533	TC	0	0	0	0	0.5	0.87	TC
10	114157461	TC	1	1	1	1	0	0	TC
10	114157462	AG	1	1	1	1	0	0	AG
10	114157471	GA	1	1	1	1	0	0	GA
10	114157513	TC	1	0	0	0.85	0	0	TC
10	114161467	CT	0	0	0	1	1	0	CT
10	114161487	CA	0	0	0	1	1	0	CA
10	114161558	TC	0	0	0	1	1	0	TC
10	114161559	GA	0	0	0	1	1	0	GA
10	114161570	TC	0	0	0	1	1	0	TC
10	114161608	TC	0	0	0	1	1	0	TC
10	114161643	TC	0	0	0	1	1	0	TC
10	114161654	AG	0	0	0	1	0.31	0	AG
10	114161663	CT	0	0	0	0.57	0.31	0	-
10	114161793	AG	0	0	0	0.91	0.72	1	AG
10	114161823	CT	0	0	0	1	1	1	CT
10	114161847	GC	0	0	0	1	1	1	GC
10	114161849	CA	0	0	0	0.2	0.33	0	-
10	114161868	CT	0	0	0	0.25	0.42	0	-
10	114161911	GA	0	0	0	1	1	0	GA
10	114172525	CT	0	0	0	0.67	0.38	0	-
10	114172565	CA	0	0	1	0	0	1	-
10	114172574	GA	0	0	0	0.45	0.22	0	-
10	114172959	CA	0	0	0	0.39	0.21	0	-
10	114173049	GA	0	0	0	0.6	0.71	1	GA
10	114173050	TG	0	0	0	0.4	0.3	0	-
10	114173092	TG	0	0	0	0.74	0.76	1	TG
10	114173104	CT	0	0	0	0.25	0.24	0	-
10	114173107	TC	0	0	0	0.25	0.24	0	-
10	114173337	TC	0	0	0	0.4	0.33	0	TC
10	114173368	CT	0	0	0	0.64	0.69	0	-
10	114173378	CG	0	0	0	1	1	1	CG
10	114173385	AG	0	0	0	0.36	0.28	1	AG
10	114173471	CT	0	0	0	0.33	0.29	0	CT
10	114173478	AG	0	0	0	1	1	0	AG
10	114173479	GA	0	0	0	0.36	0.3	0	GA
10	114173491	CT	0	0	0	0.36	0.27	0	CT
10	114173620	AG	0	0	0	1	1	0	AG
10	114173672	TG	0	0	0	0.83	0.74	1	TG
10	114173685	GT	0	0	0	0.18	0.28	0	GT
10	114173704	GA	0	0	0	0.12	0.25	0	-
10	114173709	GA	0	0	0	0	0.42	1	-
10	114173771	GA	0	0	0	1	1	1	GA
10	114173827	GC	0	0	0	1	1	1	GC
10	114173964	TC	0	0	0	0	1	1	TC
10	114177853	TC	0	0	0	1	1	0	TC
10	114177937	CG	0	0	0	0.8	0.45	0	CG
10	11914615	CA	1	0.46	1	0	1	1	CA
10	11914656	CT	0	0.31	0.23	0	0.5	0.64	CT
10	11916489	AG	0	0.6	1	0	1	1	AG
10	11943508	TC	1	0	0	0	0	0.8	-
10	13392257	GT	0	0	0.54	0	0.36	0	-
10	1397529	CG	0.47	1	1	0.98	0.43	1	CG
10	13981233	AG	0	0	0	1	1	1	AG
10	1398278	CT	0	0.2	0	0.27	0	0	CT
10	1398921	GA	0	0.43	1	1	0.38	1	GA
10	1399383	TC	0.61	0.36	1	1	0.48	1	TC
10	14202540	AG	0	0	0	0.42	1	0	AG
10	14293510	TG	0	0	0	1	1	1	TG
10	14294390	CT	0	0	0	0.64	0	0.64	CT
10	14295777	TC	0	0	0	1	0.57	0	TC
10	14314535	AG	0	0	0	1	0.48	1	AG
10	14338941	CG	0	0	0	1	0	0.27	-
10	14342447	AC	0	0	0	1	1	0	AC
10	14348106	GA	0	0	0	1	0.7	0	-
10	14348819	GA	0	0	0	1	0.75	0	-
10	14361888	CT	0	0	0	0.61	0	0.59	CT
10	14377434	TC	0	0	0	1	1	0.92	TC
10	14394214	AC	0	0	0	0.67	0.36	0.8	-
10	14394236	TC	0	0	0	1	1	1	TC
10	14394356	AG	0	0	0	0.14	0	0.19	-
10	14394370	AG	0	0	0	0.18	0.12	0.2	-
10	14394419	AG	0	0	0	0.12	0.13	0.2	-
10	14395619	CT	0	0	0	0.62	0.4	0.4	-
10	14395731	AG	0	0	0	0.7	0.36	0	-
10	14395760	TC	0	0	0	0.67	0.3	0	-
10	14396517	GT	0	0	0	0.5	0.6	0.4	-
10	14403583	GC	0	0	0	0.69	0.59	0.71	-
10	14427321	AG	0	0	0	1	1	1	AG
10	14427331	AG	0	0	0	0.5	0.4	0.52	-
10	14428844	CG	0	0	0	0.52	0.48	0.52	CG
10	15264670	TC	0	0.47	0.4	0	0	0	-
10	15335129	AC	0.49	0.48	0.4	0	0	0	-
10	15335135	CT	0.48	0.47	0.41	0	0	0	-
10	16090889	TG	0	0	0	0.54	1	0.56	TG
10	16096549	TC	0	0.5	0	1	1	0.51	TC
10	162255	GA	0	0	0.68	0	0	1	-
10	16230352	AT	0	0	0	0.46	0.47	0.23	AT
10	16276008	CT	0	0	0	0	0.62	0.7	CT
10	16276008	GA	0	0.36	0.64	0.33	0	0	GA
10	16276049	AG	0	0	0	0	1	1	AG
10	16276049	TC	0	0.46	0	1	0	0	TC
10	16276209	CA	0	0	0	0.59	0.5	0	CA
10	16714237	AC	0.46	0	0	0.43	1	0.5	AC
10	16745744	AG	0	0	0	0.38	0.27	0	-
10	16746789	AG	0	0	0	0.38	0.57	0	AG
10	16747558	AG	0	0	0	0	1	1	AG
10	16750101	GA	0	0	0	1	1	1	GA
10	16750325	AG	0	0	0	0.4	0.31	1	-
10	16750391	TC	0	0	0	0.27	0.43	1	-
10	16754491	AG	0	0	0	1	1	0.5	-
10	16759674	TG	0	0	0.5	0.5	0	0	-
10	16788698	TC	0	0	0	1	0.34	0.41	-
10	16799653	TC	0	0	0	1	0.29	0	-
10	16802505	CT	0	0	0	1	0.61	0	-
10	16812744	CG	0	0	0	0.6	0.5	0	CG
10	16827365	CT	0	0	0	0.38	0.74	0	CT
10	16827992	TC	0	0	0	0.31	0.57	0.31	TC
10	16827996	AG	0	0	0	0.29	0.58	0.29	AG
10	16843657	CT	0	0	0	0.58	0.56	0.67	CT
10	16851959	CT	0	0	0	0.63	0.57	0.45	CT
10	16857843	CT	0	0	0	0.5	0.45	0.38	CT
10	16858224	CT	0	0	0	0.65	0.51	0.36	CT
10	16867211	TC	0	0	1	1	1	1	TC
10	16867273	GT	0	0	0	0.53	0.38	0	GT
10	16886051	GA	0	0	0	0.54	0.6	0	-
10	16939072	TC	0	0	0	0.48	0.48	0.71	TC
10	16944584	CT	0	0	0	0.37	0.51	0.4	CT
10	16944597	GA	0	0	0	0.38	0.53	0.4	GA
10	16968981	GA	0	0	0	0.43	0	0.82	GA
10	16984191	TG	0	0	0	0.46	0.47	0.44	TG
10	16986167	AG	0	0	0	1	1	1	AG
10	16989785	TG	0	0	0	0.44	0	0.49	TG
10	16989968	GA	0	0	0	0.45	0	0.65	GA
10	16989996	GA	0	0	0	0.55	0	0.65	GA
10	17003654	AG	0	0	0	1	1	1	AG
10	17006408	CT	0	0	0	0.54	0	0.43	CT
10	17018916	CT	0	0	0	0.61	0.44	0.48	-
10	17018926	CT	0	0	0	1	1	1	CT
10	17018943	AG	0	0	0	1	0.99	1	AG
10	17031218	AG	0	0	0	0.43	1	0.47	-
10	17034728	TG	0	0	0	1	1	0.57	-
10	17546033	AG	1	0.36	1	0	0	0	AG
10	17547051	AG	0.33	0.17	0.08	0	0	0	-
10	17547106	AG	0	0	0.11	0	0	0.15	-
10	17641213	TC	0	0.42	0	0	0	0.75	TC
10	17644859	CA	0	1	0	0	0	0.72	CA
10	17647601	CG	0	0.43	0	0	0	0.57	CG
10	17653719	GA	0	0.38	0	0	0	0.52	GA
10	17656698	GA	0	1	0	0	0	0.31	GA
10	17656957	AG	0	1	0	0	0	0.6	AG
10	17683608	GA	0	0.09	0.15	0	0.58	0	-
10	17683611	AG	0	0.63	0.88	0	0.67	0	-
10	17683613	TG	0	0.63	0.88	0	0.67	0	-
10	17685482	TC	0	0	0.29	0	0.39	0	TC
10	17686049	AC	0	1	0.3	0	0.34	0.39	AC
10	17688073	TC	0	1	0.31	0	0.15	0.37	TC
10	17688086	CT	1	0	0.64	1	0.74	1	-
10	17688116	CT	1	0.5	0.64	1	0.68	1	CT
10	17688193	TG	0	0	0.86	1	0.69	1	-
10	17688265	TC	0	0	0.27	0	0.42	0	TC
10	17688596	AG	1	0	1	0	0.89	1	-
10	17691530	GC	0	0	0	0	0.47	0.22	GC
10	18275298	TG	1	1	1	1	1	1	TG
10	18275301	CA	1	1	1	1	1	1	CA
10	18275383	GT	1	1	1	1	1	1	GT
10	18275593	GA	1	1	1	1	1	1	GA
10	18758815	TA	0	0	0	1	1	0.48	TA
10	18765621	AG	0	0	0	1	1	1	AG
10	19677042	AG	0	1	0	0.5	0.47	0.62	AG
10	19677922	GC	0	0	0.64	0.38	0	0.55	GC
10	212758	AG	0.53	0.45	0	0.34	0	0	-
10	21283419	TC	1	1	0.99	1	1	1	TC
10	21346652	GT	0	0.26	0.42	0	0.39	0	-
10	21604322	TC	0	0	0	0.6	0.92	1	TC
10	21706469	CA	0	0	0	0	0.3	1	CA
10	21785341	CT	0	0	0	0.83	0.53	0.54	CT
10	21794149	AG	0	0	0	0.73	0.5	0	-
10	21794154	AG	0	0	0	0.73	0.64	0	-
10	21794158	AG	0	0	0	0.3	0.36	0	-
10	21794159	AG	0	0	0	0.6	0.21	0	-
10	21807811	AG	0	0	0	0	1	1	AG
10	21808899	AG	0	0	0	0	1	1	AG
10	21815593	AG	0	0	0	0.5	0.43	0.5	-
10	21815623	GA	0	0	0	0.27	0.95	0.42	GA
10	21818431	AG	0	0	0	0.4	1	0.25	AG
10	21818474	AC	0	0	0	0.44	1	0.38	AC
10	21820444	AG	0	0	0	0.45	0.44	0.47	AG
10	21820445	CT	0	0	0	0.4	0.44	0.47	CT
10	21821702	TC	0	0	0	0.25	0.73	0.54	TC
10	21831343	TC	0	0	0	0.56	1	0.7	TC
10	21831758	GA	0	0	0	0.4	1	0	GA
10	21839343	TC	0	0	0	0.53	1	0.32	TC
10	22756872	TC	0	0.39	0	0	0	0.45	-
10	22893691	GA	0.4	0.64	0	0.64	0	0	GA
10	230685	CG	0.62	0	0	0.5	0	0	CG
10	2324697	TC	0	0	1	1	0	1	TC
10	23543100	AG	0	0.4	0	0.67	0	0	-
10	241208	CT	0.91	0.95	0.93	0.91	0.83	0.93	-
10	241340	CT	0.35	0.97	0.91	0	0.45	0.36	CT
10	241372	AG	0.91	0.92	0.84	0.86	0.81	0.89	AG
10	241762	CG	1	0.91	0.83	0	0.6	0	CG
10	242052	GC	0.92	0.87	0.76	0.92	0.86	0.96	GC
10	242096	AG	0	0.19	0	0.15	0.16	0	AG
10	25362404	GA	1	0	1	0	0	0	GA
10	25362502	AG	1	0	1	0	0	0	AG
10	25364225	AT	0	0.68	0	0.77	0	0.33	-
10	26583525	GA	0	0.44	0	0.51	0.9	0.51	-
10	26587216	AG	0	0.66	0	0.25	0.45	0	-
10	26661821	AG	0.59	1	1	1	1	1	AG
10	26698415	TC	0	0	0	0.6	1	0	TC
10	26839407	GA	0.53	0.51	0.36	0	0	0	-
10	26888473	AT	1	0.26	1	0	0	0	-
10	27007305	GT	0	0	0	0	1	1	GT
10	27017801	TC	0	0	0	0.36	0	1	-
10	2790435	GA	0	0	0	0.5	0.76	1	GA
10	2790441	CT	0	0	0	0.48	0.76	1	CT
10	2792654	AC	0	0	0	1	1	0	AC
10	2794465	TC	0	0	0	1	1	0	TC
10	2794584	CT	0	0	0	1	1	0	CT
10	2794852	CT	0	0	0	0.49	0.59	0	CT
10	28036519	GA	0	0	0	0	0.33	0.56	-
10	2805710	GA	0	0	0	1	1	0	GA
10	2807859	TC	0	0	0	1	1	0	TC
10	2809273	AT	0	0	0	1	1	0	AT
10	2810079	GA	0	0	0	1	1	0	GA
10	2810138	TC	0	0	0	1	1	0	TC
10	2828448	CT	0	0.47	1	0.47	1	0	CT
10	28401521	AG	0.27	0	0	0	0.2	0	-
10	28404583	CG	0	0	1	0	1	1	CG
10	28414961	CT	1	0	0	0	0	1	CT
10	2843303	AG	0	0.07	0.1	0	0	0	-
10	28472248	CT	0.47	0.64	0	0	0	0	-
10	28472252	AG	0.1	0.11	0	0	0	0	-
10	28473532	AT	0	0.17	0.19	0	0	0	-
10	28473749	AG	0.09	0.1	0.06	0	0	0.15	-
10	28473773	AG	0.14	0.12	0	0.13	0	0.24	-
10	28473777	AG	0.41	0.44	0.57	0.32	0.41	0.48	-
10	28473780	AG	0.56	0.59	0.47	0.23	0.36	0.52	-
10	28473781	AG	0.09	0.08	0.06	0	0	0.12	-
10	28473782	AG	0.12	0.19	0.09	0	0	0	-
10	28473827	GA	0.36	0.55	0	0	0	0	-
10	28473845	AG	0.14	0.1	0	0	0	0	-
10	28473883	AG	0.05	0.07	0	0	0	0.18	-
10	2859576	TC	0	0	0	0.52	0.62	0	TC
10	2861753	AG	0	0	0	1	1	0	AG
10	28639324	AG	0.54	0.5	0	0	0	0	-
10	28690811	TC	0	1	1	0	1	0	TC
10	28690822	GA	0	1	1	0	1	0	-
10	2880580	AG	0	0	0	1	1	0	AG
10	28907747	AG	0	0	0	0	1	0.25	AG
10	28932738	CT	0.5	0.63	0	0	0	0	CT
10	28947083	GA	0.61	0.44	0	0	0	0	GA
10	28951095	GA	0.46	0.53	0	0	0	0	GA
10	2895488	TC	0	0	0	0.38	1	0	TC
10	2895517	TA	0	0	0	0.28	0.53	0	TA
10	2895541	GA	0	0	0	0.24	0.6	0	GA
10	28956199	AG	0.44	0.41	0	0	0	0	AG
10	2896822	TC	0	0	0	0.54	1	0	TC
10	2897005	CG	0	0	0	0.59	0.79	0	CG
10	2897955	CT	0	0	0	0.27	1	0	CT
10	28987505	TC	0.52	0.54	0	0	0	0	TC
10	2899951	AG	0	0	0	0.67	0.56	0	AG
10	29000303	GA	0.67	0	1	0	1	0.52	-
10	29005301	AG	0.74	0.73	0	0	0	0	AG
10	29007387	TC	1	1	1	1	0.5	1	TC
10	29014765	GA	0	0.64	0	0.53	0	0	GA
10	29026460	CT	0.37	0	0	0	0.38	0	-
10	2903653	GC	0	0	0	0.25	0.36	0	GC
10	29072278	GT	0.31	0.5	0	0	0	0	GT
10	29072365	GT	0.56	0	0	0	0.46	0	-
10	2909475	GA	0	0	0	1	0.38	0	GA
10	2909594	TC	0	0	0	1	1	0	TC
10	29096387	GA	0.69	0.58	0.44	0	0	0	GA
10	2910882	CA	0	0	0	0.27	0.44	0	CA
10	29167786	CT	0	1	0	0	0	0.57	CT
10	2931854	AG	0	0	0.26	1	1	0	AG
10	2932432	AT	0	0	0	0	1	1	AT
10	2932585	AG	0	0	0	1	0.29	0	AG
10	2933505	AG	0	0	0	1	1	0	AG
10	29474780	AG	0	0	0	1	1	1	AG
10	29475723	CA	1	0	0	1	1	1	CA
10	29475780	GA	0	0.4	0	0.48	0.64	0	GA
10	29477432	TC	0	0	0.5	0	1	0.75	TC
10	29478700	CT	0	0.69	0	0.85	1	1	CT
10	29487200	CT	0	0	0	0	1	0.5	-
10	29487228	GA	0	0	0	0	1	0.73	-
10	29493767	TC	0	1	0	0	1	0	TC
10	2949881	TC	0	0	0	1	1	0	TC
10	2951270	GT	0	0	0	1	1	0	GT
10	2951272	GA	0	0	0	1	1	0	GA
10	29544491	AG	0	0	0	0	1	1	AG
10	29544579	TC	0	0	0	0	1	0.57	TC
10	29551720	AG	0	0	0	0.9	1	0	AG
10	29553018	TC	0	0	0	1	0	1	TC
10	29564468	AG	0	0	0	0.41	1	0.35	AG
10	29573848	GC	0	0	0	0	1	0.6	GC
10	29576127	TC	0	0	0	0.52	1	0.34	TC
10	29581241	CG	0	0	0	0.55	0	0.37	-
10	29583430	TC	0	0	0	0.43	1	0.53	TC
10	29586872	CG	0	0	0	0	0.48	0.38	CG
10	2958722	TC	0	0	0	0.33	0.62	0	TC
10	2958801	TC	0	0	0	0.69	0.69	0	TC
10	29590131	AC	0	0	0	0.83	1	0.47	AC
10	2959089	GA	0	0	0	0.73	1	0	GA
10	29591589	TG	0	0	0	0.45	0	0.4	-
10	29591850	AT	0	0	0	0.52	0	0.46	-
10	29591888	GT	0	0	0	0.57	0	0.44	-
10	29591996	TG	0	0	0	0.48	0	0.37	-
10	29592071	CT	0	0	0	0.69	0	0.31	-
10	29594028	GC	0	0	0	0.42	1	0.46	GC
10	2969025	GA	0	0	0	0.77	0.53	0	GA
10	29820898	TG	0	0	1	0.33	0	1	-
10	3011991	TC	0	0	0	0.59	1	0	TC
10	3046508	GT	0	0	0	0.42	1	0	GT
10	3071328	TC	0	0	0	1	1	0	TC
10	3130357	CG	0	0	0	1	1	0	CG
10	31811	CG	0	0	0	1	1	0	CG
10	31837	GT	0	0	0	1	1	1	GT
10	31839	GA	0	0	0	1	1	1	GA
10	31867	CT	0	0	0	1	1	1	CT
10	32028	AT	0	0	0	1	1	1	AT
10	32349	GA	0	0	0	0.4	0.38	0	-
10	32367	GA	0	0	0	0.31	0.32	0	GA
10	32442	AT	0	0	0	0.37	0.34	0	AC AT
10	32589	AG	0	0	0	1	1	1	AG
10	3504371	AG	0.85	0	0.22	1	0	0.43	AG
10	35705038	AG	0	0.55	0	0	0.13	0.27	-
10	37232	CT	0	0	0	1	1	1	CT
10	37635337	AC	0	0	0	0.75	0	0.8	-
10	39799307	CG	0.75	0	0	0	0.42	0	-
10	39800429	TC	0.56	0	0	0.4	0.6	0.65	TC
10	39800717	CG	0	0.52	0	0.68	0	0.44	CG
10	39927617	AG	0.38	0.58	1	1	1	1	AG
10	39951967	TC	0	0	0	0.7	0.67	0	TC
10	40025002	CG	0	0	0	0.3	0	0.7	CG
10	40058698	GA	0	0	0.6	0	0.64	0	-
10	401259	AG	0.73	0	0	0.54	0	0	-
10	41292486	TC	0.58	0.64	0	0	0.67	0	-
10	4185016	CT	0	0.42	1	0.66	0	0	-
10	4344656	GT	0.6	1	0	0	0	0	-
10	4346823	TG	0.38	0	1	0	0	0	-
10	4354604	GA	0.5	0	0	0	0	0.46	GA
10	4392533	GA	0.14	1	0	0	0	0	-
10	4501960	TC	1	1	1	1	1	0.58	TC
10	4502518	AG	0.41	0	0	0	0	0.52	AG
10	4502652	TC	0.45	0	0	0	0	0.57	TC
10	4502878	CT	1	1	1	1	1	0.62	CT
10	45864559	CT	1	1	1	0.51	1	0.54	CT
10	45910382	AG	0	0	0	0.42	0	0.33	-
10	45943374	GC	0.54	0	0.51	0	0.49	0	-
10	45967400	CG	0	0	0	0.56	0	0.53	-
10	48063776	AG	0	0	0	1	1	0.35	AG
10	48149459	GA	1	1	0	0	0.73	0	GA
10	48861825	AG	0	0.3	0	0.43	0	0	AG
10	48862164	CT	0	0.43	1	0.62	1	0.64	CT
10	49539859	GA	0	0	0	0	0.37	0.33	GA
10	49539881	AG	0	0.54	0.45	1	1	1	AG
10	49541641	CT	0.79	0	0.46	1	1	1	CT
10	49541709	CA	0.62	0.29	0.58	1	1	1	CA
10	49545762	CT	0.64	0	0.58	1	1	1	CT
10	49546391	AC	0.7	0.31	0.62	1	1	1	AC
10	49546607	TC	0.43	0.47	0.47	1	1	1	TC
10	49547402	GA	0.55	0.43	0.63	1	1	1	GA
10	49548436	GA	0.5	0	0	0.53	0	0	-
10	49548483	AG	0.5	1	0.53	1	1	1	AG
10	49558101	TC	0	1	1	1	0.63	0.65	TC
10	49559478	TC	0	0.77	0.42	1	1	1	TC
10	49560736	AC	0	0.43	0.31	0.57	1	1	AC
10	49561115	GA	0	0	0.43	1	1	1	GA
10	49561124	AG	0	0	0.25	0.11	0	0	-
10	49561797	AG	0	0	0	0	0.44	0.64	AG
10	49585177	GC	0	1	1	1	1	1	GC
10	49585302	CG	0	0.21	0	0.74	0.52	0.64	CG
10	49595135	AG	0	0	0.6	0.69	0	0	-
10	49597986	GA	0	0	0	1	1	1	GA
10	49598181	GA	0	0	0	0	0.41	0.57	GA
10	49601979	AG	0	0	0	1	1	1	AG
10	49613469	CT	0	0	0	1	1	0	CT
10	49621562	GA	0	0	0	1	1	1	GA
10	49622108	GC	0	0	0	0.69	1	0	GC
10	49622337	CT	0	0	0	0.36	1	0	CT
10	49644305	CG	0.61	0	0	0.55	0	0	-
10	49661660	GA	0.65	0	0	0.35	0	0	-
10	49662212	AC	0.99	0.58	0.52	0.5	0.32	0.44	AC
10	49662841	GA	0	0.53	0.5	0.56	0.75	0.58	-
10	49663265	CT	0.57	0	0	0.3	0	0	-
10	49663422	TC	1	1	1	1	1	1	TC
10	50025807	CT	1	1	0	0	0	0	CT
10	50025986	TC	1	1	0	0	0	0	TC
10	50033329	TA	0	0	0	0.79	1	0	TA
10	50035154	GA	0	1	0	0	1	0	GA
10	50041754	CT	0.61	1	1	0	0	0	CT
10	50052824	AG	0.5	0	1	0	0	0	AG
10	50060779	AC	0	1	0	1	1	0	AC
10	50082604	AG	0	1	1	0	1	0	AG
10	50083703	GA	0	0.27	0	0	0.4	0	GA
10	50095632	AG	0	0.38	0	0.33	0	0	AG
10	50137179	GA	0.4	1	0	0	0.6	0	GA
10	50137483	CG	0	1	1	1	0	0	CG
10	50420280	CG	1	0	0	0	0.44	0.46	CG
10	508503	CT	1	1	1	1	1	1	CT
10	50853148	AG	1	0.44	1	0	0	0	AG
10	51533960	AG	0.51	0.52	0	1	0.56	0.66	AG
10	51542234	GA	0	0.33	1	0	0.48	0.4	GA
10	51712183	CT	0	0	0.52	0.8	0	0.68	-
10	51928791	GT	0.52	0.5	1	0.45	0.52	1	GT
10	52061699	GC	0.45	0.36	0	0	0.5	0	GC
10	52258456	AG	0	0.5	1	0	0	0.79	AG
10	52258467	GA	0	0.47	1	0	0	0.75	GA
10	52258707	GA	1	0	1	0.4	1	0	GA
10	52306776	TC	1	1	1	0.45	1	1	TC
10	52374464	AG	1	1	0.57	0.42	1	1	AG
10	52446730	TC	1	0	0	0.91	1	0	TC
10	52467164	GA	0	0	0	0	1	1	GA
10	52467432	TC	0	0.9	0	0	0.53	0.5	TC
10	52471328	GA	0	0	0	0.68	0	0.43	-
10	52471446	GA	0	0.7	0	0	0.6	0	GA
10	52480663	CT	0	0	0	0.33	0	0.57	-
10	52481644	AG	0	1	1	1	1	1	AG
10	52481783	GC	0	0.73	0	0	0.46	0.41	GC
10	52500959	CT	0	0	0	0.7	0	0.3	-
10	52518821	CT	0.67	0.35	0	0	0.53	0.36	CT
10	52523522	GC	0.61	0.53	0	0	0.62	0	-
10	52707983	CT	0.71	0.37	0.47	0	0.71	0.44	CT
10	53151187	TC	1	0	0	0.77	0	1	TC
10	53204465	CG	0.45	0.62	1	0.55	0	0.68	-
10	53360110	CG	0	0	0.69	0.59	0	0.45	-
10	5416809	AG	0	0.48	0.56	0.38	0.6	0	AG
10	5416841	TA	0	0.55	0.55	0.36	0.54	0	TA
10	5416896	TC	0	0.57	0.55	0.28	0.54	0	TC
10	55477118	TC	0	0	0	0	0.39	0.8	TC
10	55515317	GA	0	0	0	0	0.35	0.5	GA
10	55515361	AG	0	0	0	0	0.39	0.54	AG
10	55518663	AG	0	0	0	1	1	0	AG
10	55520593	AG	0	0	0	1	1	0	AG
10	55520843	TC	0	0	0	1	0.41	1	-
10	55520951	GA	0	0	0	1	0.58	1	GA
10	5575991	AG	0	0.55	0.45	0.41	0.45	0.68	-
10	5634356	TC	0.29	1	1	0.96	1	0.51	TC
10	5655116	CT	0	0	0.43	0	0.51	0.52	-
10	5679538	AG	0.67	1	0.56	1	1	0.53	-
10	5681398	AG	0.68	0	1	0	0.47	1	AG
10	5742145	TC	0	0.49	0	0.53	0.46	0	-
10	57465441	AG	0	1	0	0	1	0	AG
10	57488849	AG	0	0.66	0	0	0.58	0	-
10	57747731	CT	0	0.59	0	0	0	0.36	CT
10	57810479	CG	0.37	0.48	0	0	0.57	0	CG
10	57831730	GA	0.51	0.46	1	1	0.46	0.51	GA
10	57831831	CT	0	0	0.51	1	0	0.49	CT
10	58055879	CA	0	0.56	0	0	0	0.58	-
10	58683527	GT	1	0	0	0	1	0	-
10	58683537	TG	1	0	0	0	1	0	-
10	58683627	GC	1	1	1	1	1	1	-
10	58917677	CG	0	0.48	0	0	0	0.56	CG
10	59730710	GC	0	0	0	1	0.63	1	GC
10	59963289	AG	1	0.27	0	0	0	0	AG
10	59964166	GA	1	0.6	0	0	0	1	GA
10	61521296	GC	0	1	1	0	0	0	GC
10	61521376	CT	0	1	1	0	0	0	CT
10	61521390	TC	0	1	1	0	0	0	TC
10	62658833	CA	0.3	0	0	0.64	0	0	-
10	6297367	AG	0	0.29	0.46	0.45	0	0.58	-
10	6298984	GA	0	0.54	0.36	0.58	0	0.58	-
10	6300436	GC	1	0.69	0.66	0.8	0	0.61	-
10	6300776	TA	1	0.44	0.56	0.43	0	0.56	-
10	64445312	AG	0	0	0	0.67	0.73	0	AG
10	64445362	GA	0	0	0	0.65	0.7	0	GA
10	64460568	CT	0	0	0	0.59	1	0	CT
10	64460722	CT	0	0	0	0	0.53	1	-
10	64479212	GA	0	0	0	0	0.38	1	-
10	64493991	CT	0	0	0	0.59	1	1	CT
10	64499250	AG	0	0	0	0.73	1	1	AG
10	64518969	CA	0	0	0	1	0.48	1	CA
10	64519269	CT	0	0	0	1	0.3	0	CT
10	64524627	CT	0	0	0	0.31	0.64	1	CT
10	64531640	GA	0	0	0	1	0.4	1	GA
10	64561410	GA	0.52	0	0	1	0	0	GA
10	64561447	AC	0.51	0	0	1	0	0	AC
10	64561669	AT	0.46	0	0	1	0	0	AT
10	64561690	AC	0.43	0	0	1	0	0	AC
10	64562152	AG	0.41	0	0	1	0	0	AG
10	64562270	GT	0.46	0	0	1	0	0	GT
10	64567946	GA	0.4	0	0	1	0	0	GA
10	64567962	GC	0.3	0	0	1	0	0	GC
10	64569517	AG	0.3	0	0	1	0	0	AG
10	64583665	AC	0	0	0	1	0.56	1	AC
10	64583924	TC	0.56	0	0.61	1	0.61	1	TC
10	64583935	GC	0	0	0.6	0	0.65	1	-
10	64583948	GA	0.46	0	0.71	1	0.7	1	GA
10	64583960	GA	0.55	0	0	1	0	0	GA
10	64586600	AG	0	0	0	0	0.61	1	-
10	64586616	GA	0	0	0.82	0	0.63	1	-
10	64586650	CA	0	0	0.8	1	0.66	1	CA
10	64586735	AG	0	0	0	1	0.57	1	AG
10	64594757	CT	0.27	0	0	1	0	0	CT
10	64625085	AG	0	0	0	1	0.86	1	AG
10	64626075	CT	0	0	0	0	0.64	1	-
10	64626599	GA	0	0	0	0	0.78	1	-
10	64626648	GA	0	0	0	0	0.83	1	-
10	64636478	GA	0	0	0	1	0.59	1	GA
10	64651179	CA	0	0	0	1	0.56	1	-
10	64655397	CG	0	0	0	0.55	0	0.52	-
10	64655545	CG	0	0	0.71	1	0	0.6	-
10	64655656	GA	0	0	0.57	0.52	0	0.5	-
10	64656199	CT	0	0	0	0.61	0	0.5	-
10	64656227	GT	0	0	0	1	0.08	0.29	-
10	64656290	TC	0	0	0	0.23	0.28	1	-
10	64656373	GC	0	0	0.5	1	0.39	1	GC
10	64656523	CT	0	0	0.67	0	0.61	1	-
10	64657767	GC	0	0	0	0.63	0.67	0.45	-
10	64657891	CT	0	0	0.44	0	0	0.52	-
10	64657922	CT	0	0	0	0.45	0.6	0.54	-
10	64658159	GA	0	0	0	0.37	0.57	0.46	-
10	64658508	GC	0	0	0	0.5	0.68	0.56	-
10	64660519	GA	0	0	0	0.46	0.58	0.59	-
10	64662178	GC	0	0	0	0.58	0.65	0.6	-
10	64662194	CT	0	0	0	0.53	0.65	0.62	-
10	64666880	TC	0	0	0	1	0.53	1	TC
10	64673735	TA	0	0	0	1	0.67	1	-
10	64676269	TA	0	0	0.47	1	0	0.49	-
10	64680524	CT	0	0	0	0	0.46	0.37	-
10	64680600	TC	0	0	0	0	0.51	0.41	-
10	64680631	CT	0	0	0	0	0.53	0.47	-
10	64682620	GA	0	0	0.85	0	0.72	1	-
10	64682733	AG	0	0	0	0	0.58	0.58	-
10	64682824	GA	0	0	0.33	0	0	0.52	-
10	64682825	CT	0	0	0	0	0.49	0.48	-
10	64683111	AG	0	0	0	0	0.53	0.52	-
10	64684115	AG	0	0	0.36	1	0.69	1	-
10	64684330	GC	0	0	0	0	0.58	0.51	-
10	64684926	AG	0	0	0	0	0.46	0.59	-
10	64699311	TC	0	0	0	0	0.57	0.28	-
10	64712105	GT	0	0.75	0.47	0	0.5	1	GT
10	64722268	AT	0	0	0.38	0	0.6	1	AT
10	64722539	GA	0	0	0.55	0	0.55	1	GA
10	64735338	GA	0	0	0	0	0.53	0.48	-
10	64739565	TA	0	0	0	0	0.54	0.44	-
10	64746827	CG	0	0	0	0	0.44	0.53	-
10	64749572	GA	0	0	0	0	0.67	0.55	-
10	64751625	AG	0	0	0	0	0.62	0.45	-
10	64752985	CT	0	0	0	0	0.57	0.39	-
10	64753022	AG	0	0	0	0	0.6	0.35	-
10	64753197	GA	0	0	0	0	0.39	0.55	-
10	64788359	AG	0	0	0	0.48	0	0.64	AG
10	64789241	CT	0	0	0	0	0.5	0.52	-
10	64789516	CT	0	0	0.4	0	0	0.55	CT
10	64795410	AG	0	0	0.5	0.45	0	0.72	AG
10	64795454	CT	0	0	0.46	0	0	0.69	CT
10	64797361	AG	0	0	0.55	0.3	0.37	1	AG
10	64814105	GA	0	0	0	0.56	0.75	1	GA
10	64819578	CT	0	0	0.7	0.56	0	0.44	CT
10	64826146	CT	0	0	0	0.46	0	0.45	-
10	64839460	GC	0	0	0	0	0.62	0.46	-
[truncated: 29,246 more rows]
