# Supplementary material for: Genome-Wide Identification of RNA Editing Sites Affecting Muscle Development in Yak
Source: Front Vet Sci. 2022 Jun 28;9:871814. doi: 10.3389/fvets.2022.871814 (PMC9274240; doi:10.3389/fvets.2022.871814)
Supplement: Supplementary file 4 [file Table_3.XLSX]

## Sheet: Sheet1
Table S3 List of the high-confidence RNA editing sites in skeletal muscle of yak
Chromosome	Position	Editing Type	ES1 Editing level	ES2 Editing level	ES3 Editing level	AS1 Editing level	AS2 Editing level	AS3 Editing level
1	103106274	CT	0	0.42	0	0.6	0.4	0
1	103650556	AC	0	0	0	0.95	0.7	0
1	104764453	TC	0.58	0	0	0	0.41	0
1	104796581	CT	0.26	0.76	0.57	0.53	1	1
1	105567947	CT	0	0	0.33	0.61	0	0
1	105754090	GA	0	0	0.38	0.65	0	0
1	105876436	CT	0.59	0.71	0	0	0.57	0
1	106110190	GC	0	0.53	0	0	0	0.44
1	106126930	AT	0	0	1	1	0.58	0
1	115762985	GA	0	0	0	0	0.39	0.45
1	115780396	TA	1	1	0.4	0.67	1	0
1	115780399	AC	1	1	0.38	0.67	1	0
1	115780449	CA	1	0	0	0.7	0	0
1	115785148	GC	0	1	0.46	0	0	1
1	115786463	TC	1	1	0.53	0.46	1	1
1	115787332	AG	1	1	0.39	0.39	1	1
1	115790353	TC	1	0	0	0.46	0	0
1	115790889	GA	0.99	0	0	0.48	0	0
1	115793544	AC	0	0	0	0.5	1	0
1	115822413	TC	0	0	0	0	0.6	0.79
1	115851943	CT	0	0	0	0	0.59	0.31
1	115981410	AG	0	0	0	0	0.5	1
1	115991138	TA	0	0	0	0.98	0.57	0
1	115991315	CT	0	0	0	0.48	1	1
1	116003181	AG	0	0	0	0.14	0.42	0
1	116003307	AG	0	0	0	0.17	0	0.31
1	116005268	AG	0	0.38	0.3	0.18	0.09	0
1	116005322	AG	0	0.23	0.38	0.05	0	0
1	116005323	AG	0	0.23	0.38	0.14	0.06	0.07
1	116007807	TC	0	1	0	0.56	0.5	0.5
1	116019935	TC	0	0	0	0.6	0.57	0.4
1	116028512	AC	0	0	0	0.33	0.21	0
1	116029844	GA	0	0	0	0.55	0.38	0.43
1	116037514	TC	0	0	0	0.68	0.4	0.6
1	116044409	CT	0	0	0	0.59	0.58	0.59
1	116045131	GA	0	0	0	0.63	0.42	0.5
1	116045381	TG	0	0	0	0.46	0.45	0.75
1	116047107	AG	0	0	0	0.36	0.5	0.43
1	116047335	GT	0	1	0	0.32	0.16	0.54
1	116050138	GT	0	0	0	0.71	0.33	0
1	116052462	GA	0	0	0	1	0.62	0.42
1	116052632	GA	0	1	0	0.57	0.46	0
1	116055061	CT	0.33	1	0.62	1	0.5	0.48
1	116057966	AG	0	0	0.36	1	0.37	0.54
1	116060668	CT	0	0	0	1	0.27	0.6
1	116067561	TG	0	1	0.56	1	0.65	0.49
1	116069238	CG	0	1	0.4	1	0.45	0.27
1	116070415	AG	0.17	0	0.21	0	0	0
1	116070473	AG	0.26	0	0.16	0	0	0
1	116070733	GA	0	0	0	0.98	0.48	0.6
1	116077866	CT	0	0	0	0	0.63	0.43
1	116080125	TC	0	0	0.36	1	1	1
1	116080865	GA	0	1	0.56	1	0.64	0.55
1	116082264	TG	0	0	0	0.43	0.7	0.63
1	116083161	CG	0	0	0	0.42	0	0.55
1	116083432	TA	0	0	0	0.36	0	0.52
1	116083482	TC	0	0	0	0.39	0	0.52
1	116087227	CG	0	0	0	0.38	0	0.57
1	116087513	TG	0	0	0	0.46	0	0.46
1	116087999	AC	0	0	0	0.6	0	0.7
1	116088822	AG	0	0.46	0.67	0.2	0.33	0.31
1	116089080	AG	0.83	0	0	0.54	0	0.39
1	116090475	GA	0	0	0	0.38	0	0.54
1	116091457	GA	0	0	0	0.07	0.21	0.23
1	116092639	CT	0	0	0	0.49	0	0.65
1	116092742	AG	0	0	0	0.5	0	0.68
1	116095474	TC	0	0	0	0.47	0	0.5
1	116095583	AG	0.67	0	0	0.45	0	0.41
1	116096021	AC	0	0	0	0.51	0	0.6
1	116119647	AG	0	0	0	0.23	0	0.25
1	116144220	GA	0	0	0	0	0.57	0.51
1	116223618	CT	1	1	0	1	0	1
1	118744982	GA	1	1	1	0.07	0	0
1	118744989	TC	1	0	1	1	0	0
1	118745039	CT	0	0	0.94	1	0	0
1	120219905	CT	0.5	0.47	0	0.5	0	0
1	120225425	CT	0	0	0	0	0.42	0.74
1	120959940	AG	0.08	0	0.07	0	0.07	0
1	120959947	AG	0.27	0.27	0.21	0.14	0.25	0.15
1	120959954	AG	0.22	0.33	0.24	0.22	0.15	0.17
1	122337081	AG	0	0	0.33	0	0	0.42
1	122338014	AG	0	0	0.35	0	0	0.71
1	125677700	AG	0	0	0.17	0	0	0.21
1	125733318	AG	0	0.08	0.08	0	0	0
1	125733320	AG	0.09	0.11	0.22	0	0.05	0.08
1	125739168	AG	0.24	0.1	0.17	0.08	0.12	0.2
1	125739169	AG	0.12	0	0.08	0.06	0.1	0.09
1	125739173	AG	0.12	0.09	0.11	0.06	0.08	0.08
1	125771827	AG	0	0	0.25	0	0.07	0
1	125771832	AG	0	0	0.12	0	0.07	0
1	127960480	AG	0.07	0	0.19	0	0	0.08
1	128043597	AG	0.17	0	0	0.47	0	0
1	128739587	AG	0.54	0	0.56	0.63	0.38	0
1	129206599	CT	0.53	0.45	0.51	0	0.53	0
1	129207913	AC	0	0.38	0.59	0	0	0
1	129403145	CG	0.28	0	0.48	0.49	0	0.55
1	129644437	AG	0.49	0	0	0	0.68	0
1	129654927	CT	0	0.55	0	0	0	0.53
1	129771948	GT	0	0	0	0	0.43	0.58
1	129795341	GA	0	0	0	0	0.55	0.7
1	129806110	AG	0	0	0	0.38	0	0.29
1	136018020	CT	0	0	0	0.46	0.36	0
1	137161791	TG	1	1	0.99	0.96	0.97	1
1	137161793	CG	1	1	0.99	0.96	0.99	1
1	137970601	CG	0.51	0.46	0.55	0.56	0.67	0
1	138328047	CT	0	0.25	0.58	0	0	0.5
1	138328287	TC	0.99	0	0.43	1	0.38	0.49
1	138329149	AG	1	0	0.49	1	0.57	0.57
1	138329351	CT	1	0	0.49	1	0.49	0.45
1	138330045	CT	1	0	0.44	1	0.52	0.55
1	138330080	TC	1	0	0.44	1	0.51	0.52
1	138330574	AG	1	0	0.44	1	0.49	0.47
1	138331444	CT	1	0	0.58	1	0.51	0.51
1	138331604	CT	1	0	0.5	1	0.6	0.62
1	138332259	CT	0.99	0	0.5	1	0.45	0.44
1	138332544	GA	1	0	0.46	1	0.55	0.48
1	138332546	AG	1	0	0.44	1	0.54	0.46
1	139457041	TC	0.29	0	0.49	0	0.33	0
1	139457165	TG	0	0	0	1	0.7	0.43
1	141362596	AG	0.51	0.33	0	0.39	0	0
1	142133200	TC	0	1	1	0	0	0
1	142133209	AG	0	1	1	0	0	0
1	142424883	CG	0.42	0	0	0	0.62	1
1	142470123	TC	0	0.41	0	0	0.64	0.57
1	14404532	GA	0.78	0	0.4	0	0	0.51
1	144097618	CG	0.28	0	0	0	0	0.59
1	144125294	GC	1	1	1	0	1	0.88
1	144125547	TA	1	0	0	1	0	0.97
1	144335391	CG	0	0	0	0.69	0.46	0
1	144430119	AG	0	0	0	0.33	0	0.3
1	144864142	AG	0	0	0.45	0	0	0.54
1	144923585	AC	0.53	0	0	0.58	0	0
1	145131057	GA	0	0	0	0.44	0.67	0
1	145145748	CG	0	0	0	0.55	0.58	0.4
1	145149486	CT	0	0	0	0.43	0.59	0.47
1	145153269	AT	0	0	0	0.36	0.57	0.48
1	145153763	AG	0	0	0	0	0.45	0.43
1	145154548	TC	0	0	0	0.52	0.57	0.39
1	147352176	GT	0.2	0.21	0	0.1	0.09	0
1	147963696	AG	0	0.52	0	0	0	0.49
1	149152401	TC	0.56	0	1	0	0.46	0.48
1	15073404	CT	0	0.47	0	0.11	0	0
1	15118683	AG	0	0	0	1	1	0
1	15146215	GA	0	0.46	0	0	1	0
1	151740037	GC	0.37	0	0.41	1	0.61	0
1	151756040	CT	0	0.27	0	1	0.65	0
1	151850419	AG	0	0	0	0.5	0.47	0
1	151972390	TC	0	0.62	0	0	0	0.5
1	154986225	GA	0	0.57	0	0	0	0.6
1	154997167	CT	0	0.44	0	0	0	0.67
1	155101709	GT	0	0.64	0	0.67	0	0
1	156135868	CT	0.4	0.45	0	0	1	1
1	156212818	GA	0.47	0	0.43	0	0.46	0.52
1	156249455	CT	0	0	0.47	0.5	0	0
1	156249500	CT	0	0	0.44	0.64	0	0
1	156249518	CT	0	0	0.44	0.64	0	0
1	156288773	CG	0	0.42	0	0	0	0.64
1	156563251	TG	0	0	0	0	0.25	0.3
1	156563252	GT	0	0	0	0	0.28	0.31
1	156900520	CT	0.64	0	0	0	1	0
1	156902506	CT	0.52	0	0	0.24	0.8	0
1	156905702	AG	0	0.7	0	0	0.3	0
1	156907540	AG	0	0.71	0	0.6	0	0
1	156959217	TG	0.62	0.59	0	0	1	0.6
1	156973994	GA	0.7	0	0	0	1	0.47
1	157152544	TC	0.45	0.43	0	0.51	0	0.38
1	157152545	GC	0.44	0	0	0.53	0	0.38
1	157243716	GA	0.56	0	0	0.51	0	0.52
1	157253686	GA	0.56	0.43	0	0	0	0
1	157285329	AG	0	0	0	0	1	0.32
1	157497196	TC	0	0.3	0	0	0.64	0
1	157500076	TC	0	0.51	0	0	0.52	0
1	157501717	GA	0	0.55	0	0	0.43	0
1	157501721	GA	0	0.55	0	0	0.43	0
1	157501781	CG	0	0.42	0	0	0.31	0
1	157503096	GA	0.52	0	0	0	0	0.43
1	157503099	TC	0.55	0.35	0	0	0	0.41
1	157512750	CT	0	0.26	0	0	0.33	0
1	157513488	CT	0.48	0	0	0	0	0.57
1	157514297	GC	0	0.19	0	0	0.5	0
1	157514298	CT	0	0.19	0	0	0.47	0
1	157514398	TC	0.8	0	0	0	0.53	0.3
1	157514510	GA	0	0.33	0	0	0.4	0
1	157912181	GC	0.98	0	0.51	0.46	1	0.4
1	157961942	GA	0	0.62	0	0.42	0	0
1	158043104	CG	1	0.63	0	1	1	1
1	158062920	TC	0	0	0	0.53	0	0.68
1	158063034	CT	0	0	0	0.55	0	0.36
1	158063372	TC	1	0.45	0.48	1	1	1
1	158063687	TA	0	0	0	0.37	0	0.51
1	158063760	CT	0	0	0	0.66	0	0.49
1	158063785	CT	0	0	0	0.55	0	0.48
1	158066495	AG	0	0	0.6	1	0.51	1
1	158068613	TC	0.35	0.48	0.47	1	1	1
1	158187986	CG	0	0	0	1	0	0.67
1	158201784	CG	0	0	0	0	0.53	1
1	158320841	AG	0	0	0.3	0	0	0.65
1	158320997	TC	0.44	0.95	0.31	0.7	0	0.38
1	158322456	TC	1	1	0	0	0	0
1	158364546	CT	0	0	0	0	0.62	0.34
1	159047554	GA	0	0	0	0.5	0	0.32
1	159213018	CA	0.4	0.51	0	0	0.42	0
1	159219037	CG	1	1	1	0.98	0.99	0.99
1	159219039	AG	1	1	1	0.98	0.99	0.99
1	159221789	TC	0.59	0.51	0	0	1	0
1	159319173	CT	0.45	0	0	0	0	1
1	159355957	AG	0	1	0.55	0.6	0	0.49
1	159375465	CT	0	1	0.6	0.5	0	0.64
1	159379292	TC	0	1	0.42	0.6	0.56	0.47
1	159386891	TC	0.5	1	0.23	0.64	0.63	0.77
1	159387163	TC	0	1	0	0.56	0	0.64
1	159391406	AT	0	1	0.52	0.58	0.44	0.52
1	159419416	TC	0	1	0.39	0.63	0.45	0.58
1	159449894	AG	0	1	0.48	0.56	0.65	0.59
1	159513462	CT	0	0.98	0.49	0.48	0	0.53
1	159513621	CT	0	1	0.49	0.53	0	0.58
1	159521774	CT	0	1	0.48	0.54	0	0.61
1	159530377	AG	0	1	0.54	0.5	0.37	0.57
1	160033663	CT	0	0	0.39	0	0	0.77
1	16107760	GA	0	0	1	0	0	0.45
1	16191471	TG	0	0.36	0	0.5	0	0
1	16192632	GT	0	0.57	0	0.5	0	0
1	16192757	TC	0	0.52	0	0.51	0	0
1	16192852	CT	0	0.47	0	0.54	0	0
1	16192872	AG	0	0.46	0	0.54	0	0
1	16193949	TC	0	0.54	0	0.49	0	0
1	162655931	CT	0	0.76	0	0.75	0.91	0
1	162657713	AG	0	0.88	0	0	0.44	0
1	162950680	CT	0.62	1	0	0	0.27	0
1	163414983	AG	0	0	0	0	0.62	0.54
1	164725683	CT	0	0	0.57	0	0.67	0
1	165250102	CT	0	0.42	0	0.58	0	0
1	165612234	GC	0.44	0.47	1	0	0.39	0
1	165612541	TC	0.46	0.52	1	0	0.61	0
1	165692462	GT	0.53	0	0.49	0	0.38	0
1	166483440	CT	0	1	0	0	0	0.6
1	166483446	CT	0	1	0	0	0	0.58
1	166668019	GC	0.49	0	0	0	0	0.39
1	166676128	GA	0	0.67	0.66	0	0	0
1	166679553	GA	0	0.48	0.6	0	0	0
1	166686574	AG	0	0.5	0.54	0	0	0
1	166691462	CG	0	0.49	0.49	0	0	0
1	166691637	GT	0	0.48	0.48	0	0	0
1	166691663	GA	0	0.54	0.56	0	0	0
1	166691688	CG	0	0.47	0.59	0	0	0
1	166691691	GA	0.39	0	0	0	0	0.45
1	166691769	AG	0	0.49	0.59	0.53	0	0
1	166692054	TC	0	0.46	0.52	0.52	0	0
1	166949426	TA	0	1	0	0.29	0.33	1
1	166950197	GT	0	0.36	0	0.38	0.35	1
1	166952868	TC	0	0	0	0.86	0.68	1
1	167015606	CT	0	0.49	0	0	0	0.61
1	167205615	GA	0.25	0	0	0	0.31	0
1	167505402	GA	0	0.39	0.47	0	0	0.41
1	167509633	GA	0	0.39	0.55	0	0	0.55
1	167509739	CG	0	0.47	0.63	0	0	0.72
1	167528073	AG	0	0.65	0	0	0	0.81
1	167528123	GA	0	0.66	0	0	0	0.55
1	167571845	CG	0	0.37	0	0	0	0.49
1	167572509	CT	0.48	0.62	1	0	0	0.55
1	167573663	AT	0	0.42	0	0	0	0.55
1	167574203	CT	0	0.5	0	0	0	0.54
1	167855808	CT	1	0	1	0	1	1
1	168300424	GA	0	0	0	0.55	0.36	0.44
1	168302899	CT	0	0	0	0.57	0.46	0.37
1	168306318	CG	0	0	0	0	0.58	0.8
1	168308032	CT	0	0	0	0.38	0.51	0.19
1	168314952	GT	0	0.62	0	0	0.51	0.87
1	168316671	CT	0	0	0	0	0.63	0.73
1	168316882	TC	0	0.45	0	0	0.36	0.41
1	168316921	TC	0.64	0	0	0	0.4	0.41
1	168320009	TG	0	0	0	0.5	0.53	0.7
1	168327065	TC	0	0	0	0	0.62	0.71
1	168328650	AG	0	0	0	0	0.69	0.69
1	168346825	GC	0	0	0	0	0.58	0.9
1	168365530	GA	0	0	0	0.58	0.68	0
1	168438600	CG	0	0.49	0	0	0	0.48
1	168440065	CT	0	0.5	0.47	0	0	0.49
1	168443267	GC	0	0.54	0	0	0	0.51
1	168538117	AT	0.98	0.94	1	1	1	0.99
1	170032608	GA	0	1	0	0	0	1
1	170034179	CT	0	1	0	1	0	1
1	170234398	CG	1	0	1	0	1	0
1	172030487	AG	0.52	0	0	0.52	0.7	1
1	172040115	CT	0	0	0	0.58	0.42	0.6
1	172043909	GA	0	0	0	0	0.85	0.45
1	172197995	AG	1	0	0	0.54	0	0
1	172198028	CG	1	0	0	0.57	0	1
1	172198031	CT	0	0	0	0.57	0	1
1	20584511	TC	1	0	1	0	0	1
1	27506412	AG	0	1	0	0	0.73	0.55
1	27574087	AG	0	0	0	0.33	0	0.27
1	27574158	AG	0	0	0.5	0.62	0.5	0.73
1	27574186	AG	0	0	0	0.5	0	0.38
1	27816656	CT	0	0	0.6	0	0.52	0
1	28314491	GA	0.56	0.55	0.65	0	0	0
1	28315263	GA	0.52	0.59	0.44	0	0	0
1	28405809	GT	0	0	0	0.5	1	0
1	28405844	AG	0	0	0	0.4	0.2	0
1	28417409	AG	0	0.36	0	0	0	0.23
1	28417429	AG	0	0.42	0	0	0	0.25
1	28757750	GT	0	0	0	0.48	0.46	0
1	28864236	GA	0	0.5	0	0	0	0.79
1	28867971	TC	0	0	0	0	0.67	0.52
1	31363950	AC	0	0.54	0	1	0.61	0
1	31586451	CT	0	0	0.62	0	1	0
1	31757337	GA	0	0	0.69	0.6	0.6	0
1	31759817	AG	0	0	0	0.57	0	0.68
1	31774518	CT	0	0	0	0	0.4	0.4
1	35836203	CT	0.7	0	0	0.67	0.64	0
1	35836300	GA	0.71	0	0	0.62	0	0
1	36135919	GA	0	0.3	1	0	0	0.5
1	36135942	CT	0	0.33	1	0	0	0.55
1	36143837	CT	0	0	0	0.39	0	0.6
1	36178226	TA	0	0.63	0	0.54	0	0.58
1	36258567	GT	1	0.3	0.95	0	0	0.71
1	36281372	GA	0.56	0.53	0	0	0	0
1	36863380	GC	0.49	0	0	0.47	0	0
1	36937057	CT	0	0.67	0	0	0	0.5
1	36960190	TG	0	0.38	0.53	0	0	0
1	36967981	AG	0	0.31	0	0	0.2	0
1	36968505	GA	0	0.47	0	0	0	0.16
1	37067751	AG	0	0	0	0	0.35	0.29
1	37067815	AG	0	0	0.3	0	0.17	0.29
1	37067982	AG	0	0	0.27	0	0.32	0
1	37068051	AG	0	0	0.5	0	0.41	0.55
1	37790813	CT	0	0	0	0	0.58	0.38
1	37795156	CT	0	0	0	1	0.46	0
1	37798891	CG	0	0	0	1	0.54	0.76
1	37800159	AG	0	0	0	1	0.5	0.63
1	37802367	AG	0	0	0	0	0.5	0.5
1	37802894	CT	0	0	0	0.42	0.5	0.8
1	37803077	TC	0	0	0	0	0.56	0.4
1	37807936	CT	0	0	0	0	0.62	0.54
1	37811981	TC	0.38	0	0.5	1	0.38	0.65
1	37819874	GC	0.67	0	0	0.71	0.35	0.63
1	38188983	GC	0.49	0	0.53	1	0	0
1	38727847	CT	0.45	0	0	0.56	0	0.52
1	41244542	CT	0	0	0	0.42	0	0.4
1	45167343	CT	0	0.81	0	0.52	0	0
1	45272951	CA	0	1	0	1	0.46	0
1	45273234	GA	0	0.98	0.59	1	0	0.49
1	45281855	CG	0	0	0.69	0	0	0.23
1	45281962	GA	0	0	0.52	0	0	0.42
1	45281969	GA	0	0	0.56	0	0	0.39
1	45282634	GA	0	0	0.56	0	0	0.29
1	45284403	TC	0	0	0	0.4	0.67	0
1	45363743	CA	0	0	0	0.61	0.53	0
1	45365362	GA	0	0	0	0.73	0.79	0
1	46061513	TC	0.29	0.42	0	1	0.17	0
1	46061742	GA	0.41	0.57	0	1	0.45	0
1	46061743	CT	0.41	0.57	0	1	0.45	0
1	46062029	CT	0.4	0.44	0	0.99	0.53	0
1	47675556	TC	0	0	0	0.5	0	0.5
1	47691506	CG	0	0	0	0	1	0.53
1	47706188	TC	0	0	0	0	1	0.56
1	47710279	TC	0	0	0	0	1	0.33
1	47781301	CT	0	1	0	0	1	0.69
1	47781588	AC	0	0	0	0	1	0.44
1	47785215	AG	0	0	0	0	1	0.33
1	47785451	TG	0	0	0	0	1	0.65
1	47801615	CA	0	0	0	0	1	0.57
1	47801864	AG	0	0	0	0.19	0	0.16
1	47802829	TG	0	0	0	0	1	0.32
1	47809538	CT	0	0	0	0	1	0.61
1	48699262	AG	1	0	0	0	0	0.65
1	49621920	CT	0	0.41	0	0	0.59	0
1	49665564	GC	0	0	0	0	0.71	0.7
1	49742834	CG	0	1	0	0	0.62	0
1	56631071	GA	0	0	0.69	0	0.23	0
1	60549355	AG	0.64	0	0	0	0	0.25
1	61215334	CT	0	0	0.42	0	0.54	0
1	61983172	CT	0	0	0	0.3	0.5	0
1	62353916	CT	0.41	0	1	0	1	0
1	62453143	CT	0	0.62	1	0	0	0
1	62453194	AG	0	0.62	0.79	0	0	0
1	63803205	TC	0	0	0	0.52	0	0.5
1	63897500	CT	0	0	0	0.56	0	0.27
1	63897501	AG	0	0	0	0.56	0	0.27
1	63946958	AG	0	0	0	1	0.37	0
1	69495424	CT	0	0	0.59	0	0.26	0
1	69600542	AG	0.63	0	0.62	0	0.39	0.42
1	69648343	CT	0.43	0	0.46	0	0.64	1
1	69712371	TA	0	0	0	0	0.49	0.31
1	69712447	TG	0	0	0	0	0.41	0.46
1	69752040	CA	0	0	0.49	0	0.45	0
1	70473374	CT	0.46	0.42	0	0	0	0.41
1	70538020	CA	0	0.48	0	0	0	0.48
1	70538631	GA	0	0.45	0	0	0	0.52
1	71606265	GA	0	0	0.48	0	0.44	0
1	71606812	GA	0	0.48	0	0	0.52	0
1	71613833	GT	0	0.49	0	0	0.42	0
1	71614378	CT	0	0.53	0	0	0.54	0
1	71614860	GA	0	0.5	0	0	0.51	0
1	72777229	GA	0	0	1	0.3	0.72	1
1	72786137	AG	0.5	0	1	0	1	1
1	73114620	TC	0	0.31	0	0	0	1
1	73681718	CT	0.58	0	0.59	1	0	0.51
1	73684471	CT	0.45	0	0.51	1	0	0.55
1	74527809	TC	0	0.42	0.33	0.28	0	0
1	74890813	AG	0.57	0	0.45	1	0.35	0.41
1	74960172	AG	0	0	0	0.79	0	0.6
1	74960446	CG	0	0	0	0.39	0	0.53
1	74981265	TC	0.63	0	0.62	1	0.47	0.43
1	74983272	CT	0.28	0	0.71	0.56	0.43	0
1	75038231	TC	0	0.45	0.39	0.61	0.65	0
1	75038323	GA	0	0.51	0.48	0.54	0.73	0
1	75044510	GA	0	0.3	0.44	0.44	0.4	0
1	75121381	CT	0.59	0	0	0	0.37	0
1	75138995	TC	1	0.44	0.53	0.46	1	0
1	75291737	AG	0.6	0.43	0	0	0	0
1	75311713	TC	0.67	0.42	0	0.5	0	0.59
1	75349854	GA	0	0	0	0	0.38	0.7
1	76063839	CT	0	1	1	0	0	0
1	76600017	GA	0	0	0	0	0.47	0.48
1	76659993	TG	0	0	0.54	0.48	0.49	0
1	76687586	AG	0.54	0	0	0	0	0.49
1	76695082	GT	0	0	0	0.67	1	0
1	76865954	GA	0.64	0.31	0	0.47	0.59	0
1	77496466	GA	0.53	0.54	0	0	0.5	0
1	78248097	CT	0	0.55	0.45	0	0.49	0
1	79155844	TG	0.72	0	0	0.46	0	0
1	79171085	TC	0.54	0	0	0.54	0	0
1	79188384	AT	0.86	0	0	0.96	0.97	1
1	79188388	TC	0.86	0	0	0.96	0.97	1
1	79188389	TA	0.86	0	0	0.95	0.97	1
1	80617968	GC	0	1	1	0.28	1	0.61
1	84376232	AG	0	0	0	0.59	0.44	0.58
1	84392270	AG	0	0	0	0.09	0	0.42
1	85240710	AG	0.44	0.25	0.22	0.32	0	0.29
1	85240752	AG	0	0	0.25	0.12	0	0.12
1	86535761	TC	0.54	0	0.45	0	0.58	0.47
1	87034126	TC	0	0	0.75	0	0.5	0
1	87044160	CT	0	0	0.71	0	0.71	0
1	87044408	CT	0	0	0.74	0	0.58	0
1	87044644	GC	0	0	0.46	0	0.54	0
1	87430415	TC	0.5	0.38	0.5	0.38	0	0
1	87430430	GC	1	1	1	1	1	0
1	88448616	GC	0	0	0	0.56	0.36	0
1	90308672	AT	0	0	0	0.54	0	0.69
1	90308901	AG	0.38	0.17	0.27	0.24	0.14	0.13
1	90308930	AG	0.18	0	0.21	0	0.11	0
1	90309053	GA	0	0	0	0.48	0	0.33
1	90311389	CT	0	0	0	0.72	0	0.27
1	90315134	CT	0	0	0	0.47	0	0.42
1	90353911	CT	0	0.55	0.58	0	0	0
1	90503442	GA	0	0	0	0.25	0	0.71
1	90508782	GA	0	0	0	0.6	0	0.5
1	90523655	GA	0	0.4	0.74	0	0	0
1	90642136	GA	0	0.45	0.45	0	0	0
1	90647441	CT	0	0	0.4	0	0	0.56
1	90647463	AG	0	0	0	0.11	0.2	0
1	90647479	AG	0.64	0	0	0	0	0.71
1	90666956	AG	0	0	0.64	0	0	0.42
1	90701912	TC	0	0.53	0.8	0.38	0	1
1	90704394	GA	0	0.54	0.59	0	0	0.43
1	90818277	AG	1	1	1	0	0	1
1	90818280	TC	1	1	1	0	0	1
1	90818438	CT	1	0.36	0	0	0	0
1	90878508	GA	0	0	0	0.36	0	0.56
1	90882440	CG	0	0	0	0.38	0	0.98
1	90882471	AG	0.18	0	0	0	0	0.07
1	91539067	CT	0.37	0	0	0	0	0.59
1	93737592	AG	0	0.61	0	0.52	0.73	0
1	95088640	TC	0	0	0.45	1	0.54	0
1	95125340	CT	0	0	0.54	0.32	0	0
1	95130133	CA	0	0	0.46	0.47	0	0
1	95492372	AG	0	0	0	0.62	0	0.3
1	95492915	GA	0	0.67	0.62	0.71	0.32	0.97
1	95514032	AG	0	0	0	0.5	0	0.5
1	95663333	GC	1	0	0.64	0	0	0
10	101207346	TC	0	1	0.46	0.5	0	0
10	101209406	CT	0	0	0	0	0.49	0.57
10	101224126	CT	0	0	0	0	0.42	0.35
10	101264147	AG	0	0	0.3	0	0.17	0
10	101276815	TC	0	1	0.58	0.56	0	0
10	101283842	CT	0	0.23	0.57	0.52	0	0
10	101289751	TC	0	0.45	0	0.47	0	0
10	101294462	CT	0	0	0	0	0.64	0.65
10	101294463	GA	0	0	0	0	0.67	0.65
10	101301913	AT	0	0	0	0.63	0.37	0.43
10	101308195	CA	0	0	0	0	0.38	0.67
10	101313474	CT	0	0	0	0.44	0.57	0.59
10	101317233	TC	0	0	0	0.68	0.68	0.37
10	101330802	TC	0	0	0	0	0.4	0.31
10	101333675	CG	0	0	0	0	0.35	0.5
10	101356036	CT	0	0	0	0.33	0.5	0
10	101365220	AG	0	0.27	0.3	0	0.09	0
10	101365258	TA	0	0.3	0.6	0.32	0.68	0.54
10	101365301	AG	0	0.33	0	0.13	0	0
10	101366030	GT	0	0	0	0.24	0.45	0.3
10	101366096	TC	0	0	0	0	0.32	0.3
10	101381175	CA	0	0.42	0	0.37	0.54	0.67
10	101382399	CG	0	0.52	0	0.53	0.53	0.33
10	102491111	CT	0.3	0.47	0.35	0.51	0.58	0.57
10	103471920	AT	0	0	0.54	0	0	0.59
10	104315261	TC	0	0.74	0	0	1	0
10	104315328	GA	0	0.75	0	0	1	0
10	104318103	TC	0	0.96	0	0	0.97	0
10	104538316	GA	0.51	0.54	0	0	0	0.43
10	104655530	TC	0	0	0	1	0.51	0.47
10	105349530	GA	0.42	0.73	0.8	0.64	0.52	0.6
10	105349539	TG	0.57	0.88	0.92	0.75	0.62	0.68
10	105357451	TG	0	0	0.59	0	0	0.6
10	105949429	CG	0	0	0	0.6	0.6	0
10	106003382	GA	0	0	0	0.58	0.69	0
10	106004846	CT	0	0	0	0.47	0.67	0
10	106016041	CT	0	0	0	0.67	0.53	0
10	106016977	GC	0	0	0	0.31	0.9	0
10	106364364	TG	0.55	0	0	0	0.5	0
10	106573325	AG	0.25	0.18	0.25	0	0	0
10	106580912	TC	0.55	0.71	0	0	0	0
10	106971116	CT	0	1	0	0	1	0.61
10	106971122	GA	0	0.56	0	0	0.47	0.61
10	107081313	AG	0	0	0.48	0.64	0	0
10	107081344	GA	0	0	0.25	0.55	0	0
10	107081347	GA	0	0	0.25	0.52	0	0
10	107081456	CT	0	0	0.45	0.45	0	0
10	107370600	GA	0	0	0	0.25	0.53	0
10	11050143	CA	0	0.68	0.55	0	0	0
10	11050405	GA	0	0.25	1	1	0.67	0.56
10	11075988	AG	0	0	0.38	0	0	0.31
10	111497386	GA	0.66	0.62	0	0.55	0.58	0.5
10	112032665	GT	0	0.38	0	0.91	0	0
10	112092371	GA	0	0.37	0	1	0	1
10	112092457	TC	0	0	0	0.5	0	0.53
10	112097618	GA	0.5	0.42	0	1	0	1
10	112148387	GA	0.72	0	0	0	0	0.65
10	112148425	GA	0	0.58	0	0	0.53	0
10	112148540	GA	0	0.46	0	0.58	0	0
10	112150875	TC	0	0.31	0.42	1	0	0.49
10	112178654	TC	0	0.38	0	0.51	0	0
10	112186551	TC	0	0	0	1	0	0.75
10	112249749	GT	0	0.43	0	0.43	0	0
10	112253013	AG	0	0	0.45	0.53	0	0.54
10	112297723	CA	0	0	0	0	0.42	0.38
10	113456182	CT	0	0.38	0	0.69	0	1
10	113456193	TC	0	0.36	0	0.96	0	1
10	114154508	TG	0	0	0	0.28	0.6	0
10	114154912	CT	0	0	0.98	0	0	1
10	114155184	TC	0	0	0	0.75	0.54	0
10	114155194	TA	0	0	0	0.92	0.58	0
10	114161663	CT	0	0	0	0.57	0.31	0
10	114161849	CA	0	0	0	0.2	0.33	0
10	114161868	CT	0	0	0	0.25	0.42	0
10	114172525	CT	0	0	0	0.67	0.38	0
10	114172565	CA	0	0	1	0	0	1
10	114172574	GA	0	0	0	0.45	0.22	0
10	114172959	CA	0	0	0	0.39	0.21	0
10	114173050	TG	0	0	0	0.4	0.3	0
10	114173104	CT	0	0	0	0.25	0.24	0
10	114173107	TC	0	0	0	0.25	0.24	0
10	114173368	CT	0	0	0	0.64	0.69	0
10	114173704	GA	0	0	0	0.12	0.25	0
10	114173709	GA	0	0	0	0	0.42	1
10	11943508	TC	1	0	0	0	0	0.8
10	13392257	GT	0	0	0.54	0	0.36	0
10	14338941	CG	0	0	0	1	0	0.27
10	14348106	GA	0	0	0	1	0.7	0
10	14348819	GA	0	0	0	1	0.75	0
10	14394214	AC	0	0	0	0.67	0.36	0.8
10	14394356	AG	0	0	0	0.14	0	0.19
10	14394370	AG	0	0	0	0.18	0.12	0.2
10	14394419	AG	0	0	0	0.12	0.13	0.2
10	14395619	CT	0	0	0	0.62	0.4	0.4
10	14395731	AG	0	0	0	0.7	0.36	0
10	14395760	TC	0	0	0	0.67	0.3	0
10	14396517	GT	0	0	0	0.5	0.6	0.4
10	14403583	GC	0	0	0	0.69	0.59	0.71
10	14427331	AG	0	0	0	0.5	0.4	0.52
10	15264670	TC	0	0.47	0.4	0	0	0
10	15335129	AC	0.49	0.48	0.4	0	0	0
10	15335135	CT	0.48	0.47	0.41	0	0	0
10	162255	GA	0	0	0.68	0	0	1
10	16745744	AG	0	0	0	0.38	0.27	0
10	16750325	AG	0	0	0	0.4	0.31	1
10	16750391	TC	0	0	0	0.27	0.43	1
10	16754491	AG	0	0	0	1	1	0.5
10	16759674	TG	0	0	0.5	0.5	0	0
10	16788698	TC	0	0	0	1	0.34	0.41
10	16799653	TC	0	0	0	1	0.29	0
10	16802505	CT	0	0	0	1	0.61	0
10	16886051	GA	0	0	0	0.54	0.6	0
10	17018916	CT	0	0	0	0.61	0.44	0.48
10	17031218	AG	0	0	0	0.43	1	0.47
10	17034728	TG	0	0	0	1	1	0.57
10	17547051	AG	0.33	0.17	0.08	0	0	0
10	17547106	AG	0	0	0.11	0	0	0.15
10	17683608	GA	0	0.09	0.15	0	0.58	0
10	17683611	AG	0	0.63	0.88	0	0.67	0
10	17683613	TG	0	0.63	0.88	0	0.67	0
10	17688086	CT	1	0	0.64	1	0.74	1
10	17688193	TG	0	0	0.86	1	0.69	1
10	17688596	AG	1	0	1	0	0.89	1
10	212758	AG	0.53	0.45	0	0.34	0	0
10	21346652	GT	0	0.26	0.42	0	0.39	0
10	21794149	AG	0	0	0	0.73	0.5	0
10	21794154	AG	0	0	0	0.73	0.64	0
10	21794158	AG	0	0	0	0.3	0.36	0
10	21794159	AG	0	0	0	0.6	0.21	0
10	21815593	AG	0	0	0	0.5	0.43	0.5
10	22756872	TC	0	0.39	0	0	0	0.45
10	23543100	AG	0	0.4	0	0.67	0	0
10	241208	CT	0.91	0.95	0.93	0.91	0.83	0.93
10	25364225	AT	0	0.68	0	0.77	0	0.33
10	26583525	GA	0	0.44	0	0.51	0.9	0.51
10	26587216	AG	0	0.66	0	0.25	0.45	0
10	26839407	GA	0.53	0.51	0.36	0	0	0
10	26888473	AT	1	0.26	1	0	0	0
10	27017801	TC	0	0	0	0.36	0	1
10	28036519	GA	0	0	0	0	0.33	0.56
10	28401521	AG	0.27	0	0	0	0.2	0
10	2843303	AG	0	0.07	0.1	0	0	0
10	28472248	CT	0.47	0.64	0	0	0	0
10	28472252	AG	0.1	0.11	0	0	0	0
10	28473532	AT	0	0.17	0.19	0	0	0
10	28473749	AG	0.09	0.1	0.06	0	0	0.15
10	28473773	AG	0.14	0.12	0	0.13	0	0.24
10	28473777	AG	0.41	0.44	0.57	0.32	0.41	0.48
10	28473780	AG	0.56	0.59	0.47	0.23	0.36	0.52
10	28473781	AG	0.09	0.08	0.06	0	0	0.12
10	28473782	AG	0.12	0.19	0.09	0	0	0
10	28473827	GA	0.36	0.55	0	0	0	0
10	28473845	AG	0.14	0.1	0	0	0	0
10	28473883	AG	0.05	0.07	0	0	0	0.18
10	28639324	AG	0.54	0.5	0	0	0	0
10	28690822	GA	0	1	1	0	1	0
10	29000303	GA	0.67	0	1	0	1	0.52
10	29026460	CT	0.37	0	0	0	0.38	0
10	29072365	GT	0.56	0	0	0	0.46	0
10	29487200	CT	0	0	0	0	1	0.5
10	29487228	GA	0	0	0	0	1	0.73
10	29581241	CG	0	0	0	0.55	0	0.37
10	29591589	TG	0	0	0	0.45	0	0.4
10	29591850	AT	0	0	0	0.52	0	0.46
10	29591888	GT	0	0	0	0.57	0	0.44
10	29591996	TG	0	0	0	0.48	0	0.37
10	29592071	CT	0	0	0	0.69	0	0.31
10	29820898	TG	0	0	1	0.33	0	1
10	32349	GA	0	0	0	0.4	0.38	0
10	35705038	AG	0	0.55	0	0	0.13	0.27
10	37635337	AC	0	0	0	0.75	0	0.8
10	39799307	CG	0.75	0	0	0	0.42	0
10	40058698	GA	0	0	0.6	0	0.64	0
10	401259	AG	0.73	0	0	0.54	0	0
10	41292486	TC	0.58	0.64	0	0	0.67	0
10	4185016	CT	0	0.42	1	0.66	0	0
10	4344656	GT	0.6	1	0	0	0	0
10	4346823	TG	0.38	0	1	0	0	0
10	4392533	GA	0.14	1	0	0	0	0
10	45910382	AG	0	0	0	0.42	0	0.33
10	45943374	GC	0.54	0	0.51	0	0.49	0
10	45967400	CG	0	0	0	0.56	0	0.53
10	49548436	GA	0.5	0	0	0.53	0	0
10	49561124	AG	0	0	0.25	0.11	0	0
10	49595135	AG	0	0	0.6	0.69	0	0
10	49644305	CG	0.61	0	0	0.55	0	0
10	49661660	GA	0.65	0	0	0.35	0	0
10	49662841	GA	0	0.53	0.5	0.56	0.75	0.58
10	49663265	CT	0.57	0	0	0.3	0	0
10	51712183	CT	0	0	0.52	0.8	0	0.68
10	52471328	GA	0	0	0	0.68	0	0.43
10	52480663	CT	0	0	0	0.33	0	0.57
10	52500959	CT	0	0	0	0.7	0	0.3
10	52523522	GC	0.61	0.53	0	0	0.62	0
10	53204465	CG	0.45	0.62	1	0.55	0	0.68
10	53360110	CG	0	0	0.69	0.59	0	0.45
10	55520843	TC	0	0	0	1	0.41	1
10	5575991	AG	0	0.55	0.45	0.41	0.45	0.68
10	5655116	CT	0	0	0.43	0	0.51	0.52
10	5679538	AG	0.67	1	0.56	1	1	0.53
10	5742145	TC	0	0.49	0	0.53	0.46	0
10	57488849	AG	0	0.66	0	0	0.58	0
10	58055879	CA	0	0.56	0	0	0	0.58
10	58683527	GT	1	0	0	0	1	0
10	58683537	TG	1	0	0	0	1	0
10	58683627	GC	1	1	1	1	1	1
10	62658833	CA	0.3	0	0	0.64	0	0
10	6297367	AG	0	0.29	0.46	0.45	0	0.58
10	6298984	GA	0	0.54	0.36	0.58	0	0.58
10	6300436	GC	1	0.69	0.66	0.8	0	0.61
10	6300776	TA	1	0.44	0.56	0.43	0	0.56
10	64460722	CT	0	0	0	0	0.53	1
10	64479212	GA	0	0	0	0	0.38	1
10	64583935	GC	0	0	0.6	0	0.65	1
10	64586600	AG	0	0	0	0	0.61	1
10	64586616	GA	0	0	0.82	0	0.63	1
10	64626075	CT	0	0	0	0	0.64	1
10	64626599	GA	0	0	0	0	0.78	1
10	64626648	GA	0	0	0	0	0.83	1
10	64651179	CA	0	0	0	1	0.56	1
10	64655397	CG	0	0	0	0.55	0	0.52
10	64655545	CG	0	0	0.71	1	0	0.6
10	64655656	GA	0	0	0.57	0.52	0	0.5
10	64656199	CT	0	0	0	0.61	0	0.5
10	64656227	GT	0	0	0	1	0.08	0.29
10	64656290	TC	0	0	0	0.23	0.28	1
10	64656523	CT	0	0	0.67	0	0.61	1
10	64657767	GC	0	0	0	0.63	0.67	0.45
10	64657891	CT	0	0	0.44	0	0	0.52
10	64657922	CT	0	0	0	0.45	0.6	0.54
10	64658159	GA	0	0	0	0.37	0.57	0.46
10	64658508	GC	0	0	0	0.5	0.68	0.56
10	64660519	GA	0	0	0	0.46	0.58	0.59
10	64662178	GC	0	0	0	0.58	0.65	0.6
10	64662194	CT	0	0	0	0.53	0.65	0.62
10	64673735	TA	0	0	0	1	0.67	1
10	64676269	TA	0	0	0.47	1	0	0.49
10	64680524	CT	0	0	0	0	0.46	0.37
10	64680600	TC	0	0	0	0	0.51	0.41
10	64680631	CT	0	0	0	0	0.53	0.47
10	64682620	GA	0	0	0.85	0	0.72	1
10	64682733	AG	0	0	0	0	0.58	0.58
10	64682824	GA	0	0	0.33	0	0	0.52
10	64682825	CT	0	0	0	0	0.49	0.48
10	64683111	AG	0	0	0	0	0.53	0.52
10	64684115	AG	0	0	0.36	1	0.69	1
10	64684330	GC	0	0	0	0	0.58	0.51
10	64684926	AG	0	0	0	0	0.46	0.59
10	64699311	TC	0	0	0	0	0.57	0.28
10	64735338	GA	0	0	0	0	0.53	0.48
10	64739565	TA	0	0	0	0	0.54	0.44
10	64746827	CG	0	0	0	0	0.44	0.53
10	64749572	GA	0	0	0	0	0.67	0.55
10	64751625	AG	0	0	0	0	0.62	0.45
10	64752985	CT	0	0	0	0	0.57	0.39
10	64753022	AG	0	0	0	0	0.6	0.35
10	64753197	GA	0	0	0	0	0.39	0.55
10	64789241	CT	0	0	0	0	0.5	0.52
10	64826146	CT	0	0	0	0.46	0	0.45
10	64839460	GC	0	0	0	0	0.62	0.46
10	64883632	GT	0	0	0	0	0.58	0.59
10	66785394	CG	0.71	0.37	0.51	0.65	0.41	0
10	6678917	AG	0	0.19	0.2	0	0.16	0
10	6678930	AG	0	0.33	0.33	0	0.15	0.3
10	6678931	AG	0	0.15	0.33	0	0.15	0
10	6678961	AG	0	0.15	0	0.31	0	0
10	67156094	TC	0.54	1	0.53	1	1	0
10	67471341	GA	0	0	0	0.9	0	0.67
10	67471422	TC	0	0	0	0.6	0	0.42
10	69975326	CA	0.58	0.56	0.3	0	1	1
10	7299810	TC	0	0.47	0	0.64	0	0
10	7302918	GA	0	0	0	0.39	0.43	0.46
10	7305023	TG	0	0	0	0.97	0.32	0.3
10	7305323	TC	0	0	0	1	0.49	0.47
10	7306801	AG	0	0	0	0.13	0	0.09
10	7310489	CA	0	0.9	0	0.53	0	0
10	7310750	CT	0	0.36	0	0.67	0	0
10	73261169	CT	0	0	0.64	0	0	0.25
10	7329356	GA	0	0	0	0.46	0.48	0.4
10	7336309	GA	0	0	0	0.36	0.46	0.41
10	7438125	CT	0	0	0	0.47	0.5	0.5
10	7438782	GA	0	0	0	0.52	0.56	0.46
10	7506310	GA	0	0.63	0	0.66	0	0
10	7509639	GA	0	0.5	0	0.4	0	0
10	7528486	AG	0	0.63	0	0.46	0	0
10	75288168	TC	0	0	1	1	1	0
10	75288481	GT	0.93	1	0	0	1	0
10	75288522	AG	1	0	0	0	1	0
10	75288766	GA	1	1	1	1	1	1
10	75288893	GA	0	0.29	0	0	0	0.39
10	75289021	GA	1	1	1	1	1	1
10	75289054	GA	1	1	1	1	1	1
10	7536910	GA	0	0.68	0	0.56	0	0
10	78733507	GA	0	0	0.38	0.47	0	0
10	78736100	AG	0	0	0	0.35	0	0.5
10	78918879	AG	0	0	0	0.54	0.42	0
10	78918885	TC	0	0	0	0.57	0.57	0
10	78919535	CT	0	0	0	0.6	0.25	0
10	78928005	CG	0	0	0	0.5	0.7	0
10	78955791	CT	0.45	0.55	0	0.41	0.52	0
10	78968815	TC	0	0	0	1	0.4	0.69
10	79180221	CT	0	0	0	0.43	0	0.67
10	79198966	CT	0	0	0	0.6	0	0.66
10	79200748	TC	1	1	0.51	0.92	0.89	0.47
10	79204833	TC	1	1	0.58	0.81	0.96	0.41
10	79223352	TC	0.78	0.29	0.42	0.5	0.75	0
10	79256189	GA	0	0.65	0	0	0.39	0
10	81092567	TC	1	0	1	1	0	0
10	82034509	GA	0	0	0	0.44	0	1
10	82044006	CT	0	0	0	0.71	0	1
10	82105029	GA	0	0.53	0	0.33	0	1
10	82106644	CT	0	0	0.64	0.42	0	0
10	82108152	AG	0	0	0.33	0.5	0	0
10	82116234	GA	0	0	0.27	0.62	0	0
10	82117945	GT	0	0	0.45	0.61	0	0
10	82118216	GA	0	0	0.52	0.61	0	0
10	82118223	GC	0	0	0.57	0.59	0	0
10	82118549	CT	0	0	0.27	0.46	0	0
10	82118732	AC	0.18	0.43	0.58	0.12	0.55	0
10	82123067	GA	0	0.75	0	0	0	0.67
10	82123355	GC	0	0	0	0.5	0.23	0.33
10	82123484	AG	0	0	0	0.41	0	0.42
10	82130366	TC	0	0	0	0	0.47	0.5
10	82141049	GA	0	0	0.25	0	0	0.33
10	82141599	TC	0	0.6	0	0	0	0.42
10	82150764	AG	0	0	0	0.4	1	0
10	82154512	TA	0	0.61	0	0	0.52	0
10	82154529	CA	0.2	0.5	0.3	0	0	0.53
10	82154638	CT	0.29	0.38	0.25	0	0.61	0.38
10	82174211	CG	0	0.29	0	0	0.4	0
10	82188195	GT	0	0.65	0	0	0	0.68
10	83908831	AG	1	0	0.57	0	0	0.45
10	85830975	GC	0	0.39	0.36	0.4	0.57	0.55
10	93093014	AG	0.92	0.88	0.93	0	0	1
10	94354860	GA	0.49	0	0.52	0.41	0	0
10	94354949	TC	0.5	0.45	0	0	0.47	0
10	95276679	TC	0.3	0	0	0.4	0	1
10	95276695	GA	0.33	0	0	0.43	0	1
10	95389907	GA	0	1	0.52	0.46	0.38	0
10	95390207	AG	0	0	0.4	0.58	0	0
10	96814975	GT	0.38	0	0	0	1	1
10	96818561	GC	0	0	0	0.54	0	1
10	97291636	GA	0	0.5	0	0	1	0
10	97293723	GA	0	0.45	0	0	1	0
10	97415955	CA	0	0.57	0	0.5	1	0
10	97416133	AG	0	0.61	0.51	0.42	1	0
10	97422198	GA	0	0.49	0	0	1	0
10	97748876	CT	0	0.26	0.55	0	0.4	0
10	98028964	GT	0.57	0	0	0	0	0.44
10	98029025	AG	1	0	0.54	0	0	0.38
10	98029218	GA	1	0	0.5	0.44	0.62	0.42
10	98029403	TC	0.35	0	0.46	0	0	0
10	98029566	CT	0.54	0	0.62	0	0	0
10	98468628	TC	1	0	0.33	0	0	0
10	98469542	CT	0	0	0	0.66	0.36	0.62
10	98492440	AG	0.53	0	0.27	0	0	0.38
10	98494102	AG	0.79	0	0.33	0.33	0.54	0
10	98559233	GC	0.57	0	0.48	0	0	0
11	10199726	AC	0.47	0.39	0.57	0.52	0	0.63
11	10200559	TC	0.45	0.31	0.62	0.48	0	0.6
11	10217214	TA	0.23	0	0	0	0.54	0
11	10219054	CT	0	0.48	0	0	0	0.34
11	10225390	GA	0	0	0	0	0.57	0.47
11	1048206	TC	0	0	0.5	0	0	0.87
11	1050460	CA	0	0	0.38	0	0	0.5
11	10966023	GA	0.39	0.52	0.57	0.55	0.24	1
11	10966024	TA	0.41	0.47	0.55	0.57	0.25	1
11	1105786	TC	1	1	1	1	1	1
11	11102681	GA	0	0	0	0.62	0	1
11	11104462	TC	1	0.93	0	0	1	0
11	11104478	AG	0.96	0.87	0	0	0.96	0
11	11104522	CT	0.64	0.65	0	0	0.68	0
11	11104596	TC	0.5	0.38	0	0	0.54	0
11	12031698	CG	0.25	0	0	0.64	0	0.29
11	12335132	AG	0	0	0	0.69	0.16	0.45
11	12335138	AG	0	0	0	0.62	0.2	0.38
11	12336603	AG	0	0	0	0.31	0	0.27
11	12337788	AG	0	0.6	0.54	0	0.45	0
11	12345099	GA	0	0	0.56	0	0.55	0
11	1354955	CG	0	0	0.56	0.39	0.44	0
11	1357983	GA	0	0	0.22	0.54	0	0
11	13580354	CT	0.51	0.54	0.4	0.54	1	1
11	13582312	CT	0.22	0	0	0	0.47	0.32
11	13583275	TC	0	0	0	0.18	0.93	0.15
11	13583293	AG	0	0	0	0.24	1	0.15
11	13603396	AG	0.45	0	0	0	0	0.64
11	1360501	AG	0	0	0	0.55	0.58	0
11	13607055	CT	0	0	0	0.56	0	0.52
11	13810347	CT	0	0	0	0.91	1	0
11	13810445	CT	0	0	0	0.64	1	0
11	13819768	TC	0	0	0	0.27	0.42	0
11	13822452	TC	0	0	0	0.9	0.5	1
11	13896175	GC	0	0	0	0.42	1	0.42
11	13897697	TC	0	0	0.7	0	0.53	0.57
11	13898217	GT	0	0.5	0.56	0	1	0.64
11	13900296	AG	0	0	0	0.64	0.64	0.59
11	13905466	TC	0	0	1	0.62	0	0.35
11	13911747	AG	0	0	1	0.6	0.52	0.34
11	13913411	CT	0	0	0	0	0.65	0.54
11	13917195	GA	0	0	0.4	0	0	0.58
11	13945172	AG	0.49	0	1	0.55	0	0.44
11	13945226	TC	0.52	0	0	0	0.5	0
11	13945556	AG	0.48	0.44	1	0.51	0	0.41
11	13948268	CT	0.46	0	0.47	0.51	0	0
11	13988413	CG	0	0	0.67	0	0	0.42
11	13992988	TC	0	0	0.56	1	0	0
11	13993155	TG	0	0.38	0.95	1	0	0.43
11	13993189	GA	0	0.32	0.94	1	0	0.38
11	14180512	CT	0	0	0	0.5	0.54	0.53
11	14193926	GA	0	0	0	0.53	0.34	0.24
11	14202550	GA	0	0	0	0.73	0	0.46
11	14202720	CT	0	0	0	0.67	0	0.36
11	14205353	GA	0	0	0	0.54	0	0.32
11	1420647	AG	0	0.38	0.55	0	0	0
11	14208974	CG	0	0	0	0.27	0	0.25
11	14208987	AT	0	0	0	0.27	0	0.25
11	14213705	CT	0	0	0	0.62	0	0.39
11	14215063	TC	0	0	0	0.5	0	0.45
11	14217402	TC	0	0	0	0.59	0	0.3
11	14230703	CT	0	0	0	0.31	0	0.33
11	1503520	CT	0	0	0.49	0.41	0	0
11	1508933	CG	1	0	0.55	0	0	0.27
11	1511003	CG	0	0	1	0.36	0	0
11	1582747	GA	0	0.59	0.71	0.36	0	0
11	1585565	GA	0	0.77	1	0	0	0
11	1588831	CT	0	0.5	1	1	0.42	0.52
11	15911512	AC	0.7	0	1	0.4	0	0.43
11	1599449	TG	0	0	0	1	0	0.29
11	1615853	GA	0	0	0	1	0	0.5
11	1620290	AG	0	0	0	0.5	0	0.58
11	1624402	GA	0	0.59	0	0.76	0	0
11	1624495	AG	0	0.58	0	0.74	0	0
11	1633939	TA	0	0.53	0	0.56	0	0
11	16539800	GT	0	0	0	0.9	0.5	0
11	16723287	AG	0	0.24	0	0	0	0.17
11	1790177	GT	0	1	0.99	0.97	0.98	0.99
11	1792335	TC	0.57	0.99	0.57	0	0	0
11	1792340	TC	0.47	0.98	0.57	0	0	0
11	1792505	AG	0.08	0.06	0.54	0.86	0.88	0.11
11	1796065	CT	0.44	0.07	0.98	0.36	0.67	0.51
11	1796116	TC	0.8	0.67	0.99	0.82	0.91	0.93
11	1796155	GT	0.91	0.91	1	0.95	0.98	0.99
11	17968247	AG	1	1	1	1	1	1
11	1801236	CG	0.91	0.87	0.99	0.76	0.75	0.57
11	1801251	CT	0.9	0.86	0.98	0.79	0.8	0.72
11	1801380	AG	0.07	0	0	0.11	0	0
11	1802765	CT	0.18	0	0.62	0.07	0	0.45
11	1802821	GA	0.16	0.78	0.24	0	0.99	0.18
11	1802897	AG	0	0	0	0.37	0.33	0.18
11	1803089	CT	0.47	0.64	0	0	0.97	0.88
11	1806005	TC	0.09	0.06	0	0.16	0	0.27
11	1806023	CA	0.12	0.14	0	0.43	0	0.5
11	1806025	CA	0.14	0.14	0	0.43	0	0.51
11	1806026	AG	0.15	0.14	0	0.43	0	0.51
11	1806041	AG	0.5	0.44	0.12	0.77	0	0.82
11	1807124	GA	0.18	0.11	0.79	0	0	0
11	1809629	GA	0.2	0.08	0.47	0.5	0.16	0.09
11	1809644	CA	0.21	0.1	0.57	0.43	0.16	0.18
11	1810023	AC	0.24	0.13	0.66	0.5	0.32	0.23
11	1811693	GA	0.09	0	0.33	0	0	0
11	1811698	GC	0.08	0	0.29	0	0	0
11	1811799	AG	0	0	0.22	0.13	0.12	0
11	1811900	CT	0.31	0.13	0.71	0.19	0.53	0.41
11	1817702	CT	0	0.17	0	0	0	0.49
11	18314870	GC	0.5	0.5	0	0	0	0
11	1834216	TC	0	0.2	0	0	0.23	0
11	20367430	AG	0	0	0	0.44	0.3	0
11	20377137	AG	0	0.67	0	0	0	0.52
11	20377142	AG	0	1	0	1	0	1
11	20377739	AT	0	0.69	0	0	0	0.33
11	20378080	AG	0.7	0.55	0	0	0	0.74
11	20400164	TC	0	0	0	0	0.95	0.37
11	20400273	CG	0	0	0	0	0.71	0.14
11	20401196	TC	0	0.06	0	0.06	0.06	0
11	20401494	TG	0	0	0	0.06	0.05	0.05
11	20433945	GA	1	1	0	0.57	0	0.42
11	20641774	CT	0.55	0	0.62	0	0	1
11	20878839	CG	0	0	0	0.47	0	1
11	21330417	CT	0.4	0	0	0	0.53	0
11	2313576	TC	0	0.16	0	0.07	0.08	0.14
11	24400619	AT	0	0	0	0.55	0	0.49
11	24434320	AC	0.43	0.53	0.57	1	0.61	1
11	24514530	AG	0	0	0	0.54	0	0.5
11	24522228	GA	0	0	0	0.69	0	0.77
11	2496965	GA	0	0.45	0	0	0.4	0
11	28944768	AG	0	0	0	0.55	0.06	0.3
11	28944785	TG	0.33	0	0.25	0	0	0
11	28958538	CT	0.17	0.17	0.06	0	0	0
11	29940539	CG	0.58	0	0.75	0	0	0
11	29941328	TC	1	0.62	0.53	0	0.38	0
11	29941361	CA	0	0	0	0.42	0.45	0
11	29977772	TC	0.46	0.61	0	0.44	0	0
11	29977832	AG	0.44	0.56	0	0.41	0	0
11	30297223	AG	0	0	0	0.59	0.34	0
11	30851860	CT	0	0.36	0.53	0	0.37	0
11	31237104	TA	0.3	0	0	0.48	0	0
11	31490112	TC	0.67	0	0.69	0.45	0	0.42
11	32240194	GA	0	0.41	0.8	0	0	0
11	32244593	AG	0	0	0.33	0	0.63	0
11	32251417	TC	0	0	0	0.75	1	0.69
11	32373147	CG	1	0.64	0	0.38	1	0.37
11	32518670	TC	0	0	0.81	0	0.59	0
11	32519640	GC	0.99	0	0	0	0.65	0.68
11	32521822	AG	0.1	0.06	0.07	0	0.12	0
11	32521848	AG	0.1	0.08	0.07	0	0	0
11	32524261	GC	0.99	0.6	0	0.54	0.5	0.57
11	32525015	AG	0.11	0.11	0.11	0.14	0	0
11	32525040	AG	0.24	0.1	0.18	0.17	0	0.1
11	32525886	CT	1	0.62	0	0.69	0.69	0.68
11	33541789	AC	0	0.91	0	0.58	1	0.7
11	33542352	AG	0	0	0	0	0.09	0.17
11	33544233	TA	0	0	0	0.41	1	0.5
11	33547172	TC	0	0	0	0.46	1	0.62
11	33549755	AT	0.85	0.85	0	0.72	0.8	0.66
11	33549756	TC	0.84	0.83	0	0.71	0.79	0.65
11	33973670	CT	0.62	0	0	0	0.56	0
11	3439852	CT	0	0.58	0.33	1	0	0.57
11	35694627	TC	0	0	0	0	1	1
11	35694874	CT	0	0	0	0	0.4	1
11	35697235	CG	0	0	0	0	1	1
11	35697252	CG	0	0	0	0	1	1
11	35704809	GA	0	0	0	0	1	1
11	35726171	TC	0	0	0	1	1	1
11	35727545	CT	0	0	0	0	0.52	1
11	35748447	GC	0	0	0	1	0.5	0
11	35750732	CG	0	0	0.4	1	0	0
11	35757239	TC	0	0	0	0.83	0.78	0.3
11	35769408	GA	0	0	0	0.85	0.5	0
11	35776422	AG	0	0	0	0.3	0.23	0
11	35776423	AG	0	0	0	0.4	0.35	0
11	35800056	AG	0	0	0	0.55	0.52	1
11	35818459	TC	0	0	0	0.27	0	0.73
11	35842455	AG	0	0	0	0	0.17	0.25
11	35842531	AG	0	0	0	0	0.14	0.7
11	35883318	GT	0	0	0	0	0.26	0.5
11	35895438	GA	0	0	0	1	0.62	1
11	35908005	TC	0	0	0	1	0.61	0
11	35908230	GA	0	0	0	1	0.44	0
11	35908445	TG	0	0	0	0.27	0.32	0
11	35926710	TG	0	0	0	1	0.38	0
11	35945061	AG	0	0	0	0.39	0.44	0
11	35954221	CG	0	0	0	0	0.21	0.36
11	35954256	CG	0	0	0	0	0.23	0.3
11	35955293	TA	0	0	0	0.64	0.45	0
11	35957386	TC	0	0	0	0.47	0.42	0
11	35961304	AG	0	0	0	0.4	0.25	0
11	35968984	CT	0	0	0	0.5	0.62	0.4
11	35969039	AG	0	0	0	0.45	0.41	0
11	35969375	TC	0	0	0	0.8	0.59	0
11	35970409	CT	0	0	0	0.5	0.52	0
11	35970470	GA	0	0	0	0.65	0.48	0
11	35972539	GA	0	0	0	0	0.35	0.58
11	35979521	GA	0	0	0	0.3	0.64	0
11	35988136	TC	0	0	0	0.64	0.5	0.45
11	36063104	GA	0	0	0	0	0.54	0.55
11	36587679	CA	0.51	0	0.55	0.54	0	0.63
11	38625309	CT	1	1	1	1	1	1
11	38625561	CG	0	1	0	1	0	0
11	38625568	AG	0	1	0	1	0	0
11	40604071	AG	0	0	0	0.4	0	0.38
11	40639358	CT	0	0	0	0.43	0	0.36
11	40652841	AG	0	0	0	0	0.28	0.25
11	4154991	TC	0	0.5	0.58	0.43	0	0.75
11	4160895	GA	0.41	0.42	0	0	0.43	0
11	42528436	GA	0	0	0	0	0.38	0.54
11	42560902	CT	0	0	0	0.38	0.45	0
11	42563059	GA	0	0	0	0	0.36	0.55
11	42563983	GA	0	0	0	0.77	0.31	0
11	4392004	TC	0.55	0.5	0	0.38	0	0
11	4527859	AG	0	0	0	1	0	0.2
11	4534102	TC	0	0	0	1	0.38	0.55
11	4537097	TC	1	1	1	1	0.5	0.47
11	45420158	CA	0.33	0.47	0	0	0	0
11	45421220	GA	0	0	0	0	0.48	0.51
11	45428264	GA	0	0	0	0	0.48	0.49
11	45439045	AG	0	0	0	0	0.35	0.2
11	45499464	TA	0.33	0.67	0.56	0	0	0
11	45535430	CT	0	0	0.57	0.56	0	0.63
11	46112354	GT	0	0	0	0.54	0	0.38
11	46112631	CT	0	0	0.3	0.5	0	0.3
11	47662453	GA	0	0.31	0.6	0	0	0.47
11	4824765	AG	0.33	0	0.67	0	0	0
11	4889459	GA	0.6	0	0.64	0.67	0	0
11	49922999	CG	0.61	0.41	0	0.49	0.51	0
11	50753989	AG	0	0.75	0.75	0	0	0.9
11	53176008	TC	0	0.52	0.65	0.51	0	0.48
11	53348664	TC	0	0.41	0	0.43	0	0
11	5391335	CT	0	0	0	0.5	0	0.35
11	55610042	TC	0	0	0	0	0.47	0.42
11	55616851	AG	0	0	0	0	0.44	0.5
11	55634498	AG	0	0	0	0	0.12	0.22
11	55645299	AG	0	0	0	0.44	0	0.46
11	55663158	TC	0	0	0	0.41	0	0.42
11	55663179	AG	0	0	0	0.45	0	0.5
11	55664057	TC	0	0	0	0.27	0	0.42
11	55664463	GT	0	0	0	0	1	1
11	55664759	TA	0	0	0	0.46	0	0.65
11	55666211	TG	0	0	0	0.24	0	0.19
11	55670145	CA	0	0	0	0.44	0	0.31
11	55670220	GA	0	0	0	0.29	0	0.27
11	55847701	GC	0.46	0	0	0	0.46	0
11	55848335	CT	1	0	0	0	0.5	0
11	55848371	GA	0	0.43	0	0	0	1
11	55851364	TC	0	0.49	0	0	0	1
11	56451932	CA	0	0.64	0	0	0	0.31
11	56721931	TC	0	0	0	0	0.46	0.54
11	57799234	CA	0	0.27	0	0.48	0	0
11	57833233	GA	0.76	0	0.82	0.48	0	0
11	58615989	AG	1	0	0.88	0	0	0.6
11	59486124	CT	0	0	0	1	0.44	0
11	59661418	CT	0	0.29	0.5	0.5	1	0
11	61442095	AC	0	0	0	1	0	0.47
11	61604420	AG	0.41	0.38	0	0.42	1	1
11	6167415	CT	0.39	0.55	0	0	1	0
11	6188645	GA	0	0	0.45	0	0	0.52
11	62707407	CT	0	0	0.57	0	0	0.67
11	64837219	AG	0	0	0	0.5	0.4	0
11	65663471	AG	0	0	0	0.62	0	0.53
11	65738460	AG	0.36	0	0.19	0	0	0
11	65754766	GC	0	0	0	0	0.82	0.91
11	65763898	GA	0	0.38	0.43	0	0.43	0
11	65797305	AT	0.93	0.33	0.94	0.25	0.39	0.86
11	65838123	GA	0.43	0	0	0.37	0	0.42
11	65856179	CG	0	0.81	1	0	1	0
11	66414839	TG	0	0	0	0.43	0	0.57
11	66414918	GA	0	0	0	0.45	0	0.48
11	66420185	AG	0	0.19	0	0.23	0	0
11	66436478	CG	0	0	0	0.54	0	0.55
11	66445555	TG	0	0	0	0.53	1	0.51
11	66448853	CT	0	0	0	0.51	0.44	0.6
11	66449069	TC	0	0	0	0.62	1	0.55
11	66600355	GA	0.46	0	1	0	1	0
11	66609103	CA	0.57	0	1	0	0	0
11	66649290	TC	0.58	0	0.58	0	0	0
11	66742895	CA	0	0	0	0.24	0	0.46
11	66752391	CG	0.9	0	0	0	0.42	0
11	66764115	GA	0	0	0	0.6	0	0.38
11	66776555	AG	0	0	0	0.67	0	0.61
11	67774632	GA	1	1	0	1	1	1
11	6912789	CT	0	0.36	0	0	0	0.4
11	6915957	CT	0.36	0.42	0	0	0	0.53
11	69342855	CT	0.42	0.42	1	0	0	0
11	69351352	AC	1	1	0	1	0.62	0
11	69400764	GA	0.48	0	0	1	1	0.92
11	69400783	AG	0.42	0.58	0	0	0	0
11	69400870	AC	0.53	0	0	1	1	0.72
11	69401863	CA	1	0.63	0	1	1	0.38
11	69402538	GT	1	0	0	0.64	1	0.73
11	69402637	GT	1	0	0	0.87	0.3	0.43
11	69405899	TC	1	0.38	0	0	1	0.44
11	69405938	GA	1	0.29	0	0	0	0.44
11	69416631	TC	0	0	0	0	1	0.6
11	69430429	AT	1	0	0	0.28	0	0.56
11	69461125	GT	0.46	0	0	0.46	0	0
11	69468994	GA	0	0	0.63	0	0.59	0
11	69470621	AG	0	0.65	0.53	0	1	0.65
11	69470834	GA	0.5	0.72	0	0.7	0	0.65
11	71115915	GA	0	0	0.8	0.5	0	0
11	71241106	CG	1	0	0	0.55	0	0
11	71241442	TC	1	0	0	0.3	0	0
11	71444734	AT	1	1	1	0	0	0
11	71473769	CT	0	0	0.33	0.29	0	0.33
11	71474441	AT	0	0	0.29	0.64	0	0.29
11	71474485	TC	0	0	0.2	0.59	0	0.25
11	71474928	AG	0	0	0.47	0.44	0	0.55
11	71476317	AG	0	0	0.38	0.38	0	0.6
11	71549047	GA	0	0.28	0	0	0.51	0
11	71556427	GA	0	0.7	0	0	0.56	0
11	71580027	CA	0.18	0	0	0.4	0	0
11	71580237	GA	0.66	0	0.61	0.38	0.17	0
11	71835935	GA	0	0	0.38	0.41	0	0
11	71894518	AG	0	0	0	1	0.64	0.19
11	71894845	CG	0	0	0	1	0.36	0
11	71935918	TA	0	0	0	0.43	0.38	0
11	71936072	GA	0	0	0	0.41	0.44	0
11	71936707	TC	0	0.7	0	0.25	0.59	0
11	71936821	AG	0	0.8	0	0	0.55	0
11	71936924	GT	0	0	0	0.6	0	0.42
11	71938974	GA	0	0	0	0.4	0.73	0
11	71939183	TC	0	0	0	0.64	0.65	0
11	71939368	CT	0	0	0	0.62	0.44	0
11	71940487	AG	0	0	0	0.64	0.26	0
11	71941232	TC	0	0	0	0.5	0.41	0
11	71941267	GT	0	0	0	0.42	0.34	0
11	71941306	GA	0	0	0	0.4	0.32	0
11	71942319	GA	0	0	0	0.39	0.32	0
11	71942518	CT	0	0	0	0.29	0.32	0
11	71942531	AT	0	0	0	0.29	0.33	0
11	71942906	CT	0	0.73	0	0.33	0.5	0
11	71951209	AG	0	0.54	0	0.63	0.18	0
11	71951236	AG	0	0.55	0	0.61	0.27	0
11	71951251	AG	0	0.55	0	0.6	0.3	0
11	71951400	TG	0	0	0	0.6	0.15	0
11	71951469	GT	0	0	0	0.62	0.2	0
11	71951494	TC	0	0	0	0.57	0.22	0
11	71952103	AT	0	0	0	0.45	0.41	0
11	71954552	CG	0	0.55	0	0.38	0.44	0
11	71954951	TC	0	0	0	0.44	0.55	0
11	71955088	CT	0	0	0	0.38	0.61	0
11	71958121	AG	0	0	0	0.4	0.42	0
11	71969559	AG	0	0	0	0.24	0.39	0.91
11	71969563	TC	0	0	0	0.24	0.39	0.91
11	71970374	CT	0	0	0	0.24	0.49	0
11	71974747	GA	0	0.25	0.46	0.58	0.37	0
11	71983133	TG	0	0	0	0.26	1	0.53
11	71983134	TG	0	0	0	0	0.5	0.53
11	71983136	GT	0	0	0	0.27	1	0.5
11	71984362	TC	0	0	0.46	0.32	0.38	0
11	71987595	AG	0	0.7	0	0.62	0.57	0
11	71992241	TC	0	0.81	0	0.47	1	0.5
11	71993621	GT	0	0	0.45	0.79	0.65	0
11	71998485	CG	0	0	0.6	0	0	0.27
11	72446691	AG	0.38	0	0.41	0	0.35	0
11	72446832	GA	0.4	0	0.41	0	0.37	0
11	74454348	TC	0	0	0	0	0.5	0.57
11	74514690	CT	0	0	0	0.43	0.3	0.42
11	74522549	CT	0	0	0	0.5	0.29	0.19
11	74759845	CA	0	0	0	0	0.14	0.67
11	74760023	CT	0	0	0	1	0.52	0.21
11	74766829	CT	0	0	0	1	0	0.36
11	74901125	AG	0	0	0.35	0.27	0	0
11	75091881	CT	0	0	0.54	0.5	0	0
11	75368870	CT	0	0	0.42	0.38	0	0
11	75370030	GT	0	0	0.47	0.97	0	0
11	75573791	TC	0.55	0	0	0	0.45	0
11	75573866	TC	0.56	0	0	0	0.43	0
11	75573921	AT	0.67	0	0	0	0.5	0
11	75574108	AC	0.45	0	0	0	0.64	0
11	75575771	CT	0.74	0	0	0	0.31	0
11	75576312	TC	0.57	0.29	0.56	0	0.46	0.36
11	7579341	AG	0.56	0.45	0	0.36	0.36	0.33
11	7581475	TC	0	0	1	0.42	0	0.31
11	75912763	TC	1	0	0	0.49	0	0
11	76342125	AG	0	1	0	0	0	1
11	76512260	AG	0.32	1	1	1	1	0
11	76512353	CT	0	0.57	0	0	0.73	0
11	76739155	AG	0	0	0	0	1	1
11	76748907	TA	0.54	0.52	1	0.5	1	1
11	76888174	TG	0.47	0.5	0	0	0.42	0.38
11	76888252	CG	0.57	0.5	0	0	0.47	0.45
11	76948607	AT	0.97	0.4	0	0	0.46	0.4
11	76994040	AG	0	0.06	0	0	0.06	0.05
11	76994045	AG	0.44	0.39	0.31	0.22	0.24	0.31
11	76994059	AG	0.12	0.12	0.05	0.05	0.09	0.08
11	76994063	AG	0.33	0.36	0.26	0.16	0.17	0.24
11	76994109	AG	0.07	0.06	0	0	0	0
11	76994110	AG	0.08	0.06	0.05	0	0	0.06
11	76994111	AG	0.06	0.05	0	0	0	0
11	78207589	CT	0	0	0.49	0.54	0	0
11	78207932	CT	0	0	0.46	0.43	0	0
11	78210526	AG	0.11	0.16	0.24	0.23	0.15	0.12
11	78521060	CT	0	0	0.5	0.31	0	0.55
11	78846313	CT	0	0.5	0.49	0	0	0
11	79051842	AG	0	0.05	0.05	0	0	0
11	79329696	GA	0.4	0	0	0.64	0	0
11	79385735	AG	0	0	0	0.35	0	0.83
11	79396934	CT	0	0	0	0.46	0	0.6
11	79738976	TC	0	0	0	0.92	0	0.64
11	79902303	TC	0	0	0	0.82	0	0.55
11	83012102	AG	0	0	0	0.44	0	0.71
11	83865565	AG	0	0	0	0.19	0.19	0
11	83865577	AG	0	0	0.14	0.12	0.25	0.38
11	83893718	GA	0.58	0	0.61	0	0.41	0.63
11	83894198	CA	0.61	0	0.43	0	0.44	0.46
11	83894498	CT	0	0.51	0.5	0.47	0	0.52
11	83913870	GA	0.5	0	0.55	0	0.48	0.37
11	84143630	GA	0.5	1	1	1	0.57	1
11	86129833	AG	0	1	0	1	1	0
11	88888296	GT	0	0	0	1	0	0.38
11	88913714	GC	0	0	0	0	0.51	0.49
11	88928204	TC	0	0	0	0	0.6	0.39
11	88935932	TC	0	0	0	0.52	0.45	0.4
11	88938911	GT	0	0	0	0	0.46	0.42
11	88986256	CT	0.55	0	0.55	0.45	0.65	0.61
11	8982806	TC	0.81	0	0	0	0.86	0
11	92202791	CG	0.44	0.65	0	0	0	0
11	92216587	AG	0	0	0	0.45	0.5	0
11	92217400	CG	0.48	0.49	0.44	0.45	0.53	1
11	92217691	AG	0.49	0.53	0.51	0	0	0
11	92219555	GT	0.58	0.54	0.54	0	0	0
11	92219579	CG	0.55	0.49	0.5	0	0	0
11	92257096	CT	0	0	0.17	0	0.41	0
11	92260299	TA	0	0.99	0	0.99	0.96	0
11	92260302	AG	0	0	0	0.51	0.48	0
11	92956033	CT	0.46	0	0.46	0.39	0	0
11	92956088	CT	0.46	0	0.45	0.4	0	0
11	93065499	CA	0	0	0.8	0	0	0.3
11	93068037	CG	0	0	0	0	0.7	1
11	93217168	GC	0	0	0.45	0	0	1
11	94171742	GA	0	0	0.42	0	1	0
11	94176345	CG	1	0.86	0	0.58	1	0
11	94318788	AG	0.58	0.75	0	0.43	0.33	0
11	94319778	GC	0	1	0	1	0.43	0
11	94321068	CT	0	0	0	0.53	0	0.43
11	94322840	AG	1	1	0	1	0.97	0.62
11	94322903	CA	0	0	0	1	0.94	0.5
11	94322944	CT	0	0	0	1	1	0.35
11	94323131	CT	0	1	0	1	1	0
11	94323135	TG	0	1	0	1	1	0
11	94324009	CT	0.43	0	0	0	0.49	0
11	94324184	CT	0.48	0	0	0	0.52	0
11	94324757	AG	0.4	0	0	0	0.42	0
11	94325611	GA	1	1	0	1	1	0
11	94325724	CT	0	0.44	0	0.55	0	0
11	94326226	CT	0	0	0	0	0.08	0.05
11	94326406	GT	1	1	0	0.99	1	0
11	95369233	GA	0	0.5	0	0	0	1
11	95369527	TG	0.47	0.53	0	0	0	0
11	95416277	AG	0	0.33	0.6	0	0.56	1
11	95455041	GA	0	0.67	0	0	0	0.48
12	1263206	GA	0.38	0	0.52	0.54	1	0.57
12	1263311	AG	0	0.51	0	0.44	0	0.48
12	1264765	TC	0.46	0	0.49	0.58	1	0.61
12	1264810	AG	0	0.44	0	0.48	0	0.43
12	1265043	GA	0	0	0.54	0	0.32	0
12	1274277	CT	0.31	0	0	0.53	1	0.56
12	1274423	GA	0.38	0	0	0.55	1	0.56
12	1274460	AG	0.05	0	0.06	0	0	0
12	1274494	TA	0.31	0	0	0.54	1	0.59
12	1274521	GA	0	0.3	0	0.57	0	0.46
12	1274608	AG	0	0	0	0.47	1	0.63
12	1274610	TG	0	0	0	0	0.21	0.09
12	1274612	AC	0	0	0	0	0.24	0.09
12	1275867	TG	0.55	0	0	0.55	1	0.49
12	1275870	GA	0.54	0	0	0.48	1	0.49
12	1275930	GA	0	0.46	0	0.6	0	0.62
12	1276302	AG	0.36	0.5	0	1	1	1
12	1276322	AG	0.31	0	0	0.5	1	0.45
12	1276374	TC	0.27	0	0	0.47	1	0.45
12	13342876	GC	1	0	0	0	0	0.97
12	13342878	AG	1	0	0	0	0	0.96
12	14387327	CG	0	0	0	0	0.35	0.45
12	15446330	CT	0.39	0.5	0	0.56	0	0
12	15479375	GA	0.47	0.56	0	0.56	0	0
12	18701056	AG	1	1	1	1	0	1
12	18701059	AG	0	0	0.08	0	0	0.11
12	1953290	GC	0	0	0	0	0.42	0.45
12	1986808	TC	0	0	0	0	1	0.79
12	19946882	GA	1	0.47	0.35	1	0	0
12	19947777	AG	0	0	0	0	0.09	0.07
12	19947805	AG	0.3	0.29	0	0	0	0.07
12	2006415	GA	0	0	0	1	0.45	0
12	2006553	CT	0	0	0	0	0.6	0.73
12	2007605	GA	0	0	0	0.5	0.54	0
12	2007718	CT	0	0	0	0.31	0.47	0
12	2011437	GA	0	0	0	0.17	0.53	0
12	2012326	CT	0	0	0	0.2	0.47	0
12	2012504	AG	0	0	0	0.4	0.3	0
12	2012676	CT	0	0.5	0	0.67	0.35	0
12	2012857	AC	0	0.5	0	0.5	0.66	0
12	2013571	TC	0	0	0	0.3	0.57	0
12	2013773	AG	0.8	0	0	0.32	0.22	0.23
12	2013795	GA	1	0	0	0.5	0.68	0
12	2015114	TC	0	0	0	0.74	0.48	0.5
12	2411852	GT	1	1	1	1	0.98	1
12	25543395	AG	1	1	1	1	1	1
12	25543397	TC	1	1	1	0	0	1
12	25620105	GA	1	1	1	1	1	1
12	25620106	AG	1	1	1	1	1	1
12	25646611	TA	0	0.55	0	0	0.34	0
12	25682114	GT	0	0	0	0.93	0.94	0.92
12	25682115	TC	0	0	0	1	1	1
12	25736923	TC	0	0	0	0.5	0.31	0
12	25736924	CA	0	0	0	0.5	0.25	0
12	25736927	AC	0	0	0	0.5	0.31	0
12	26287597	GA	0	0	0.67	0	0.53	0
12	29266111	CT	0	0	0.35	0	0	0.37
12	29271656	CT	0	0	0.55	0	0	0.6
12	29684387	CT	0.55	0.51	0	0	0	0
12	29699177	CA	0.49	0	0.5	0.5	0	0
12	29750747	CG	0.17	0	0.26	0.22	0	0
12	29750865	CA	0	0.47	0	0	0	0.44
12	29764607	GA	0	0.09	0.17	0	0.3	0.2
12	29769513	GC	0	0.6	0.21	0	0.14	0.12
12	29771290	CA	0.35	0.33	0	0	0	0
12	30004073	AG	1	1	1	0	0	1
12	31050358	CG	0	0.53	0	0	0	0.57
12	31589080	CT	0.53	0.42	0	0	0.3	0
12	31596250	GA	0.42	0.41	0	0	0.64	0
12	33598154	TC	1	1	1	1	1	1
12	33598181	GA	1	1	1	1	1	1
12	33598226	GA	1	1	1	1	1	1
12	33598301	AG	1	1	1	1	1	1
12	34731810	AG	0.53	1	1	0.42	0	0.25
12	34755940	GA	0	0	0	0.36	0.8	0.82
12	34756085	GC	1	1	1	0.98	0.95	0.95
12	34756264	GT	1	0.96	1	0.97	0.97	0.98
12	34756273	CA	1	0.96	1	0.97	0.97	0.98
12	34756312	CT	1	0.95	1	0.93	0.98	1
12	34756558	TC	0.85	1	1	0.88	0.88	0.93
12	34756570	AG	0.84	1	1	0.88	0.86	0.94
12	34756586	AG	0.83	1	1	0.88	0.86	0.93
12	34756632	GC	0.96	1	1	0.89	0.84	0
12	34810285	CG	0	0	1	0	1	0
12	34887243	GA	0.46	1	0	0.23	0	0
12	34957762	GA	0.27	0	0	0	0	0.27
12	35055560	CG	0	0	0.55	0.4	0	0.59
12	35613687	CT	0.42	0	0.5	0.65	0	0
12	36412347	GT	0.5	0.53	0	0	0	0
12	36413686	CT	0.4	0.3	0	0	0	0
12	36413797	CT	0.36	0.35	0	0	0	0
12	36413981	GA	0.67	0	0	0	0.44	0
12	36976909	GA	0	0.32	0.52	0	0	0
12	37023245	TA	0	0.76	0.33	0	0	0
12	38317315	CT	0	0	0	0	0.42	0.37
12	38356928	GA	0.07	0.06	0.07	0	0	0.09
12	38363667	AG	0	0	0	0	0.44	0.51
12	38663419	CT	0	0	0	0.36	0.4	0
12	38856953	CT	0	0.52	0	0.52	0.47	0.47
12	39605389	AG	0.52	0	0	0.41	0	0
12	39610158	CT	0.4	0	0	0.36	0	0
12	39681866	CT	0.52	0	0	0.37	0	0
12	39683201	TC	0	0	0	0	0.45	0.61
12	39683963	CT	0.39	0.51	0	0.52	0	0
12	39684055	GA	0.44	1	0	0.44	0.45	0.56
12	39961097	TG	0.43	0	0	0.49	0	0
12	40287165	TC	0	0	0.54	0.46	0	0
12	40287173	AC	0	0	0.54	0.46	0	0
12	40287237	GA	0	0	0.31	0.55	0	0
12	40287247	GA	0	0	0.33	0.54	0	0
12	40287327	AG	0	0	0.26	0.4	0	0
12	40375076	AG	0.5	0.69	0	0	0	0
12	40389618	TC	0	0.79	0.79	0.68	0	0
12	40389699	GC	0	0.78	0.75	0.67	0	0
12	42089341	AG	1	1	1	1	1	1
12	43895209	AG	0.14	0	0.09	0	0	0.08
12	43895767	AG	0.31	0	0.62	0	0	0.52
12	43898153	TA	0.57	0	0.64	0	0.33	0.53
12	43941527	TG	0	0.3	0	1	0.58	0
12	43981421	CT	0	0.5	0	0	1	0
12	44016642	CT	0.55	0.57	0.58	0	0	0
12	44099155	CA	0.79	0.87	0.5	0	0.38	0
12	44126078	TC	0	0	0.5	0.62	0	0.29
12	44213499	TC	0	0	0	0.56	0	0.44
12	46448348	CT	0.73	0	1	0	0	0
12	46470493	CT	0.5	0	0.55	0	0	0
12	46482379	GT	0.99	0	1	1	0.65	1
12	46482963	CG	1	0	0.49	0	0	0
12	46482978	TC	1	0	0.93	0	0	0
12	46489864	AG	0.33	0	0	0.7	0	0
12	46696179	TC	0.59	0	0	0.58	0	0
12	46757018	AC	0	0	0.45	0.57	0	0.51
12	46883043	GA	0	0	0	0.33	0	0.46
12	46925158	GA	0	0	0.42	0.67	0	0
12	46925269	CT	0	0	0	0.57	0	0.55
12	46929802	CT	0.53	0	0.3	0.44	0	0.4
12	46936268	CT	0.53	0	0.5	0.48	0	0.56
12	46946521	CT	0	0	0.48	0	0.6	0.62
12	46958211	GA	0.35	0	1	0	0.53	1
12	46966265	CT	0	0	0.63	0	0.73	0.61
12	47023730	CT	0.52	0	0	0.53	0	0
12	47024965	GA	0.5	0	0	0.52	0	0
12	47737594	GT	0	0	0	0	0.68	0.58
12	47768645	AG	0	0	0	0	0.44	0.45
12	47769751	GA	0	0	0	0	0.53	0.49
12	51161074	TA	0.52	0	0	0	0.48	0
12	5124696	AG	0	0.5	0	0	0.32	0
12	5127317	CT	0.94	0.48	0	0	0	0
12	51492886	GA	0	0	0.35	0	0	0.53
12	51496155	TC	0	0	0.58	0	0	0.37
12	51497902	AG	0.56	1	0.52	0.63	0.63	1
12	5167875	TC	1	1	0.49	0.6	1	1
12	52322581	AG	0	0	0.4	0.75	0	0
12	52322716	CT	0	0	0.25	0.6	0	0
12	52368667	GC	0	1	0.43	0.39	0.62	1
12	52370898	GA	0	1	0.31	0.5	0.55	1
12	52371566	CT	0	0.57	0.51	0	0	0.52
12	52374143	CT	0	0	0	0.52	0.5	0.42
12	52413999	GT	0	1	0.62	0	0	0
12	5278400	GC	0	0.6	0	0	1	0
12	53120266	AG	1	1	1	1	1	1
12	53455353	TG	0.94	0.4	0	0	0	0
12	53456643	TA	1	0.97	0.96	0	0.97	0.98
12	53456644	GA	1	0.97	0.96	0.99	0.97	0.98
12	53740201	AG	0.61	0.61	0	0	0	0
12	5378889	AG	0.99	1	1	1	1	1
12	54423902	AG	0	0.65	0.66	0	0	0
12	54463259	TC	0.42	0.39	0.62	0.58	0	0.97
12	5475778	CA	0.41	0	0.45	0	0.52	0.58
12	5483685	CT	0.5	0	0.55	0	0.62	0.57
12	5491593	AG	0.36	0	0.19	0	0	0.17
12	55313877	CG	0	0	0.96	0	1	1
12	55315610	TC	0	0	1	0	0	0.57
12	55344086	CT	0	0	0.35	0	0	0.42
12	55344386	GA	0	0	0.64	0	0	0.36
12	55661551	CT	0.55	1	0	0.38	0.41	0.57
12	55678941	TC	0.48	0	1	0	0	0
12	56961843	TC	1	0.52	1	0.41	0.46	0.52
12	56995078	TC	0.59	0.42	0.51	0	0	0
12	57397192	CT	0	0.33	0	0	0	0.5
12	58031788	CT	1	1	1	1	1	1
12	58031958	TC	1	0.99	1	1	1	1
12	5805463	TC	0	0.77	0.51	0	0	0
12	5808905	CT	0	0.75	0.47	0	0	0
12	5809294	GT	0	0.57	0.44	0	0	0
12	5812042	GC	0	0.54	0.48	0	0.7	0
12	5812122	TC	0.71	0.54	0.32	0	0.68	0
12	5812188	CG	0	0.47	0.63	0	0	0.41
12	5812199	TC	0	0.61	0.38	0	0.61	0
12	5812857	AG	0	0.4	0.4	0	0	0
12	59209336	TC	0	0.4	0	0.6	0	0
12	59213351	GA	0	0.48	0	0.4	0	0
12	59214531	CT	0	0.44	0	0.41	0	0
12	59239323	TC	0	0.59	0	0	0	0.33
12	59435745	GA	1	0.5	1	0.96	1	0.51
12	59445128	AG	1	0.26	1	1	1	0.42
12	59549317	AG	0	0	0.51	0	0	0.5
12	59996300	CT	0	0	0	0	0.57	0.31
12	59998285	AG	0	0	0.27	0.13	0	0.09
12	59998322	AG	0	0	0.38	0	0.11	0.09
12	59999866	GA	0	0	0	0	0.42	0.5
12	60003171	GA	0	0	0	0	0.56	0.62
12	60006086	GA	0	0	0	0	0.43	0.49
12	60023161	GA	0	0	0	0	0.36	0.47
12	60026071	GC	0	0.41	0.5	0	0	0
12	60040511	GA	0	0	0	0	0.52	0.45
12	60082431	GA	0	0.51	0.36	0	0	0
12	61242825	CT	0.54	0.47	0	0.24	0	0
12	62074925	CG	0	0.4	0.39	0	0	0
12	62439858	CT	0.62	0	1	0.54	0.59	0.47
12	62440708	CT	0	0	0	0.67	0.43	0.64
12	62441296	GA	0	0	1	0	0	1
12	62441997	GT	0	0	1	0.43	0.4	0.75
12	6382495	TC	0	0.8	0	0	0	0.4
12	6404674	TC	0	0.5	0	0	0.54	0.61
12	64809717	GA	0	0	0.48	0	0.41	0
12	64817096	TC	0	0	0.53	0	0.56	0
12	64823961	CT	0	0	0.36	0	0.5	0
12	6633448	GC	0	0	0	0.53	0	0.51
12	6639555	GT	0	0	0	0.49	0.52	0
12	6640835	CT	0	0	0	0.51	0.52	0.53
12	6642774	CT	0	0	0	0.33	0	0.36
12	6647789	GA	0	0	0	0.58	0.47	0
12	6655381	CT	0.44	0	0	0	0.49	0
12	6663088	GA	0	0	0	0.5	0.58	0
12	6663659	AG	0.26	0	0	0	0.54	0
12	6664669	CT	0	0	0	0.57	0.55	0
12	6715724	AG	0	0.74	0.81	0	0	0
12	67932736	AG	0	0	0	0.18	0.36	0.16
12	67937992	AG	0	0	0	0.08	0.19	0.17
12	67942545	AG	0	0	0	0.12	0.14	0
12	67942934	CA	0	0	0	1	1	0
12	67942955	TC	0	0	0	1	1	0
12	67943065	CG	0	0	0	1	1	0
12	67943715	TC	0	0	0	1	1	0
12	67945752	CA	0	0.38	0.49	0	0	0
12	67948222	GA	0.51	0.66	0.54	0	0	0
12	67951582	CT	0.42	0.45	0.6	0	0	0
12	67953027	TG	0.53	0.53	0.54	0	0	0
12	67992968	TG	0	0	0	1	1	0
12	68052858	GA	0	0	0	0.42	1	0
12	68062582	CT	0	0.4	0.44	0	0	0
12	68135729	GC	0	0.41	0.37	0.56	0	0
12	68137327	CT	0	0.52	0.33	0.39	0	0
12	68307419	GA	0	0.27	0	0	0.63	0
12	68317122	GA	0	0.49	0.53	0	0.73	0.51
12	68317337	GA	0	0.41	0.55	0	0.62	0.4
12	68317516	GA	0	0.56	0.52	0	0.49	0.46
12	68317526	AG	0	0.57	0.53	0	0.46	0.52
12	68319404	CA	0	0.54	0.5	0	0.42	0.62
12	68320374	TC	0	0.5	0.46	0	0.54	0.59
12	68406724	CT	0.31	0.21	0	0	0	0
12	68757867	TC	0.39	0	0	0	0.51	0
12	68765192	AC	0.44	0	0	0	0.46	0
12	68765453	AG	0.21	0	0	0	0.28	0
12	69186152	CT	0.8	0.47	0	0	0.5	0
12	69187509	AG	0.73	0	0	0	0.42	0
12	69188206	TC	0	0	0	0	0.56	1
12	69188377	AG	0	0	0	0	1	1
12	69189209	TC	0.73	0	0	0	0.65	0
12	69189868	AG	0	0.7	0	0	0.4	0
12	69190251	AG	0	0.75	0	0	0.86	0
12	69190383	AG	0.48	0.5	0	0	0.52	0
12	69192106	GC	0.42	0	0	0	0.54	0
12	69192732	GA	0.4	0	0	0	0.29	0
12	69192909	AG	0.59	0.55	0	0	0.38	0
12	69198336	GA	0.7	0.38	0	0	0.35	0
12	69198347	GA	0.7	0.38	0	0	0.37	0
12	69198799	AG	0	0	0	0.33	1	1
12	69199182	CG	0	0.7	0	0	0.41	0
12	69199878	GA	0	0	0	0	0.77	1
12	69200256	AC	0	1	0	0.45	1	1
12	69200777	CG	0.36	0	0	0	0.44	0
12	69203864	CT	0.4	0.71	0	0	0.42	0
12	69204100	CG	0.8	0	0	0	0.61	1
12	69204101	GC	0	0.5	0	0	0.4	0
12	69204127	CG	0	0.47	0	0	0.38	0
12	69204457	CA	0.43	0.43	0	0	0.36	0
12	69204462	TG	0.38	0.45	0	0	0.38	0
12	69204559	GA	0.5	0	0	0	0.39	1
12	69207510	CG	0.36	0	0	0	0.4	1
12	69208182	GA	0.5	0.43	0	0	0.35	0
12	69208405	CT	0.58	0.33	0	0	0.4	0
12	69208416	TC	0.59	0.33	0	0	0.42	0
12	69208487	TA	0.47	0	0	0	0.44	0
12	69208523	GA	0.65	0	0	0	0.38	0
12	69208545	TG	0.56	0	0	0	0.46	0
12	69208675	GC	0.73	0.42	0	0	0.41	0
12	69208828	GC	0.62	0.35	0	0	0.39	0
12	69226753	GC	0.36	0.31	0	0	0	0
12	69229986	CG	0.41	0.54	0	0	0.55	0
12	69230054	CT	0.38	0.52	0	0	0.5	0
12	69230170	GA	0.06	0	0.06	0	0	0
12	69230306	TG	0.37	0.37	0	0	0.38	0
12	69230441	CT	0.28	0.37	0	0	0.36	0
12	69231190	CT	0.64	0.58	0	0	0.71	0
12	69245290	CT	0.62	0	0	0	0.8	0
12	69245444	AC	1	0	0	0	1	0
12	69246410	CG	0.62	1	0	0	0.77	0
12	69265205	TG	0.46	0	0	0	0.46	1
12	69274027	CT	0.46	0.54	0	0	0.67	0
12	69279466	CT	0.45	0.55	0	0	0.47	0
12	69280302	CT	0.69	0.52	0	0	0.21	0
12	69280332	GT	0.65	0.46	0	0	0.29	0
12	69285161	TC	0.39	0.46	0	0	0.43	0
12	69285481	AG	0.65	0	0	0	0.68	1
12	69286291	CT	1	0.43	0	0	1	1
12	6991713	CT	0.47	0	0	0	0.39	0
12	70150447	GA	0	0	0.82	0	0	0.36
12	70171225	GC	0	0	0.48	0.44	0.4	0.41
12	70174044	GT	0.71	0.51	0.57	0	0.7	1
12	70174856	GA	0.6	0	0	0	0.33	0
12	70176340	AG	0.14	0.23	0.28	0	0	0
12	70176416	AG	0	0	0.14	0	0.3	0
12	70177047	TC	0.31	0.38	0.71	0.58	0	1
12	70177970	AG	0.27	0	0	0	0	0.19
12	70220572	GC	0	0	0.38	0.5	0.47	0.57
12	70222671	TC	0	0	0.6	0.69	0.5	0
12	70274623	CT	0.49	0.38	0	0	0	0
12	70279243	TC	0.21	0	0	0	0	0.42
12	70283612	GA	0.6	0.42	0	0	0	0
12	70731501	GA	0.63	0	0	0	0	1
12	70778106	AC	0	0	0.3	0	0	1
12	71973699	CT	0	0	0.67	0	0	0.29
12	7275115	GA	0	0	0.42	0.38	0	0
12	7275226	GT	0.47	0	0	0	0	0.54
12	73334597	CT	0	0.49	0.4	0	0	0
12	73350690	CT	0	0.25	0.45	0	0	0
12	73360006	CT	0	0.56	0.58	0	0	0
12	73475336	CG	0	0	0	0.45	0.71	0.48
12	73670923	CT	0	0	0	0.64	0	0.48
12	73675036	CT	0.59	0.59	0.26	0.45	0.86	1
12	73675153	CT	0	0	0.41	0	0	0.54
12	74079672	GA	0	0	0.45	0	0.3	0
12	74080585	CA	0	0	0.53	0	0	0.38
12	74083073	CA	0	0.23	0.23	0.5	0	0
12	74083139	AT	0	0.21	0	0.5	0	0
12	74284654	AG	0.87	0.48	1	0	1	0.44
12	74284841	AG	1	0.48	1	0	1	0.44
12	74288263	GA	1	0.47	0.99	0	1	0.45
12	75757522	CT	0	0	0.37	0	0.39	0
12	76207725	TC	0.33	0	0	0.67	0.6	0
12	76242847	CT	0	0	0	0.42	0.62	0
12	77393043	AG	0.82	0	0	0.7	0	0
12	77676954	AG	0.29	0.56	0	0	0	0
12	81095845	CT	0.5	0	0	1	0	0
12	8285728	GC	0.73	0	0.4	0	0	0
12	8527908	AG	0.54	0	0	0	0	0.58
12	87905564	CG	0.47	0.37	0.29	0.39	0	0.57
12	88172181	AG	0.68	0.87	0	0.83	0.83	0
12	88172212	TC	0.73	0	0	0.8	0.77	0
12	88172214	AG	0.73	0	0	0.8	0.73	0
12	88175568	AG	0	0.25	0.45	0.2	0	0
12	88175570	AG	0.2	0	0.27	0	0	0
12	88180570	TC	0.43	0.47	0	0.53	0	0.35
12	90480997	CT	0.63	0	0.59	0	0	0
12	90499641	TC	0.59	0.73	0	0.21	0.68	0
12	9325763	TG	1	1	0.98	0.97	1	0.99
12	9325765	AG	1	1	0.99	0.97	1	0.99
12	9330182	CA	0	0.29	0	0.18	0.19	0.38
12	949758	GA	0	0	0	0.7	0	0.39
12	9535915	CT	0	0.58	0	0	0.29	0
12	9572971	GA	0	0	0	0.55	0.25	0
12	969738	CT	0.62	0.48	0	0	1	0.37
12	9931226	GA	0.3	1	0	0.55	0.43	0
13	15066139	CA	0	0.37	0	0.65	0	0
13	15066416	GT	0.48	0	0	0	0	0.62
13	15115329	TC	0	0	0.64	0	0.75	0
13	15254333	GA	0	0	0.56	0	0	0.82
13	15294220	AG	0	0	0	0.55	0.8	0
13	16185306	CG	0	0.6	0.45	0	0	0
13	16491822	CT	0	0	0.47	0.42	0.49	0
13	16513603	AG	0	0.23	0	0	1	0
13	1693933	GA	0	0.59	0	0	0.44	0
13	17050528	AG	1	1	1	0.39	1	0
13	17083364	TC	0	0	0	0.5	1	0.56
13	17094088	TC	0	0	0	0	0.56	0.54
13	1709832	GA	0	0.44	0	0	0.54	0
13	1715694	TC	0.53	0	0	0.67	0	0
13	18900934	GA	0.63	1	0	1	0	0
13	2041518	AG	1	0	1	0	0	0
13	2045588	AG	0	0	0	0	1	0.89
13	2045600	CT	0	0	0	0	1	0.89
13	2048313	TC	0	0	0.4	0	0.56	0
13	2049590	AC	0	0.29	0	0	0.27	0.47
13	2049603	TC	0	1	1	0.87	0	1
13	2058108	TC	0.98	0.19	1	0	0.17	1
13	2159725	CT	0	0	0.61	0	0	0.47
13	25885046	TC	0.75	0.32	0	0	0	0
13	25885073	GA	0	0	0.07	0.12	0	0
13	25885171	CT	0	0.52	0	0.34	0.49	0
13	26504174	CA	0.52	0.53	0	0.44	0.35	1
13	26537031	CA	0	0	0	0.53	0.6	0
13	26537078	TC	0.4	0	0	1	0.69	0
13	26569361	GA	0.69	0.59	0	0.56	0.32	0.74
13	28522501	AG	0	0	0	0.62	0.54	0.41
13	28525620	GA	0	0.67	0	0	0	0.41
13	28527551	GA	0	0	0	0.67	0.4	0.47
13	28527707	GT	0	0	0	0.71	0	0.67
13	28528088	GA	0	0	0	0.27	0	0.68
13	28530504	GA	0	0.8	0	0.64	0.42	0
13	28531525	CT	0	0.7	0	0.63	0.54	0.5
13	28534969	AG	0	0	0	0.6	0	0.7
13	28713045	GA	0	0.7	1	0.72	0	1
13	28727054	CT	0	0	0	0.2	0	1
13	29236105	GA	0	0.7	0	0.5	0	0.44
13	29360538	TC	1	0	0	0	0.99	0
13	29616765	GA	0	1	0	0.67	0.68	0
13	29735989	TC	0.32	0	1	0.27	0.65	1
13	30075700	GC	0	0.42	0	0.57	0	0
13	30272135	GA	0	0.51	0	0	0.56	0
13	30272456	CT	0	0	1	0	0	0.56
13	30323285	CG	0	0.97	0	0.49	0.59	0
13	30421222	GA	0	0.35	0	0	0.2	0
13	30433923	GA	0	0	0.99	0	0	0.44
13	30458045	AG	0.31	0.15	0	0	0.27	0.19
13	30470160	GT	0.36	0.36	0	0	0	0
13	31763678	CG	0.7	0.5	0	0	0	0
13	31787573	TC	0.37	0.35	0	0	0.99	1
13	31929838	TC	0	0	0	0.23	0.33	0
13	31930002	TC	0	0	0	0.33	0.65	0
13	32158190	GT	0	0.73	0.73	0.73	0	1
13	32529925	GT	0	0.5	0	0.4	0.58	1
13	32633644	CG	0	0	0	0	0.33	0.6
13	32634499	AG	0	0	0	0	0.56	0.45
13	32635049	GA	0	0	0.5	0	0.6	0
13	32725824	AG	0	0	0.66	0	0	0.78
13	32786914	TC	0	0	0.52	0	0.52	0.55
13	32787029	AG	0	0	0.6	0	0.55	0.64
13	32787077	GA	0	0	0.59	0	0.55	0.67
13	32826814	CT	0	0	0.62	0	0	0.47
13	32996306	GC	0.41	0	0.33	0	0	0.85
13	33007501	GA	0	0	0.33	0	0	0.77
13	33011451	AG	0.5	0	0	0.31	0	0.65
13	33068859	AG	0	0.47	0	0	0	0.52
13	33077585	AC	0.42	0.49	0.44	0	0.38	0.43
13	33077890	GT	0	0.52	0	0	0	0.58
13	33078584	AC	0.64	0	0	0	0.48	0
13	33079887	CT	0	0.47	0	0	0	0.42
13	33080671	GT	0.44	0.58	0.43	0	0.52	0.47
13	33085022	TC	0	0.3	0.4	0	0	1
13	33194444	AG	0	0	0.69	0	0	0.41
13	33194497	AG	0	0	0.66	0	0	0.48
13	33205095	TC	0	0.45	0	0	0	0.46
13	33703197	AG	0	0.22	0.15	0	0	0
13	33707758	CT	0	0.56	0	0.49	0.59	0
13	33805047	CT	0	0.67	0	0	0.5	0
13	33889598	GC	0	0.5	0	0.35	0	0
13	33891946	GA	0	0	0	0	0.62	0.38
13	34341361	GT	0	0	0	0	1	0.58
13	34386477	CA	0	0	0.44	0.27	0	0
13	34401618	AG	0	0	0.47	0.55	0	0
13	34412847	GC	0	0	0.55	0.33	0	0
13	34499615	AG	0	0	0.45	0.67	0	0
13	34531302	AG	0.34	0	1	0.79	0	0
13	34532062	TC	0	0	0.41	0.58	0	0
13	34539516	AG	0	0	0.64	0.44	0	0
13	34751020	TC	0	0.47	0	0.38	0	0
13	34751047	TC	0	0.54	0	0.56	0	0
13	34825338	AG	0	0.46	0	0.45	0	0
13	34827580	CT	0	0.47	0	0.52	0	0
13	34827871	GC	0	0.42	0	0.31	0	0
13	34828260	TC	0	0.53	0	0.27	0	0
13	34828466	AG	0	0.5	0	0.42	0	0
13	34829097	AC	0	0.53	0	0.19	0	0
13	34829170	CT	0	0.47	0	0.3	0	0
13	34829171	AG	0	0.44	0	0.3	0	0
13	34868810	AG	0	0.43	0	0.43	0	0
13	34871143	GA	1	0.53	0	0.6	0	0.4
13	34875768	CA	0	0.46	0	0.56	0	0
13	35077720	GT	0	0	0.43	0	0	0.43
13	35080671	AG	0.48	0	0.48	0	0.45	0
13	35236843	TC	0	0.28	0	0.41	0	0
13	35274094	CT	0	0	0.25	0	0.65	0
13	35275536	CT	0.08	0	0	0.49	0	0
13	35275833	TC	0	0	0.34	0	0.43	0
13	35288657	CT	0	0.5	0	0.88	0	0
13	35293185	AG	0	0	1	0	0.5	0.45
13	35301983	CT	0	0	0.48	0	0.53	0
13	35307724	GC	0	0	0.42	0	0.29	0
13	35432468	CT	0.81	0	0	0	0	0.5
13	36267142	GA	0.45	1	0	0.7	0	1
13	37820782	TC	0.59	0	0.2	0	0	0
13	37820992	CG	0.2	0	0.69	0	0	0
13	38660716	AG	0.18	0	0.25	0	0	0
13	38660718	AG	0.18	0	0.2	0	0	0
13	38662679	CT	0	0.42	0	0.38	0	0
13	38665873	CT	0	0.51	0	0.33	0.27	0
13	38681695	AG	0	0.5	0	0.61	0.52	0
13	38788911	CG	0	0.81	0	0.29	0.6	0
13	38790361	GA	0	0.59	0	0.28	0.44	0
13	38856583	GT	0	0.36	0	0.47	0.44	0
13	38859370	TC	0	0.44	0	0.41	0.68	0
13	38859505	GA	0	0.53	0	0.6	0.44	0
13	38859514	TC	0	0.56	0	0.6	0.39	0
13	38859517	CT	0	0.6	0	0.5	0.39	0
13	38861042	AG	0	0.71	0	0.33	0.52	0
13	38870685	TC	0	1	0.41	0.72	0.75	0
13	38871406	CT	0	0.59	0	0.7	0.64	0
13	38921556	CT	0	0	0	0	0.31	0.64
13	38923430	TC	0	0	0	0	0.39	0.38
13	38952186	TC	0	0	0	0	0.6	0.46
13	39059454	AG	0	0	0	0	0.55	0.67
13	39059517	TC	0	0	0	0	0.33	0.85
13	39059603	GA	0	0	0	0	0.4	0.62
13	39059801	CG	0	0	0	0	0.7	0.4
13	39061276	CG	0	0	0	0	0.62	0.5
13	39061413	GA	0	0	0	0	0.5	0.58
13	39061572	CT	0.62	0	0	0	0.25	0
13	39066967	CT	0.45	0.65	0	0	0.53	0
13	39067008	GA	0	0	0	0	0.3	0.71
13	39068087	CG	0	0	0	0	0.5	0.54
13	39071226	CT	0	0	0	0	0.3	0.44
13	39071335	TC	0	0	0	0	0.45	0.47
13	39071426	AT	0	0	0	0	0.67	0.47
13	39071478	GA	0	0	0	0	0.56	0.67
13	39071529	TC	0	0	0	0	0.62	0.77
13	39071540	GT	0	0	0	0	0.62	0.77
13	39072012	GT	0	0	0	0	0.62	0.4
13	39073235	AG	0	0	0	0	0.38	0.35
13	39075276	GT	0.24	0	0	0	0.35	0
13	39089795	TC	0	0	0	0	0.31	0.57
13	39114941	TC	0	0	0	0	0.7	0.55
13	39115357	TC	0	0	0	0	0.68	0.43
13	39127851	TG	0	0	0	0	0.55	0.64
13	39128179	TC	0	0	0	0	0.53	0.33
13	39167754	AG	0	0	0	0	0.31	0.3
13	39170249	AC	0	0	0.24	0	0	0.25
13	39171117	AG	0	0.31	0.38	1	0	0
13	39172205	AG	0	0	0	0	0.53	0.54
13	39172207	CT	0	0	0	0	0.53	0.55
13	39172258	TC	0	0	0	0	0.52	0.57
13	39192945	AG	0	0	0	0	0.64	0.56
13	39193439	GT	0	0	0	0	0.25	0.58
13	39194824	TC	0	0	0	0	0.19	0.14
13	39194829	AG	0	0	0	0	0.21	0.16
13	39194830	CG	0	0	0	0	0.21	0.16
13	39194859	TC	0	0	0	0	0.29	0.17
13	39194919	CG	0	0	0	0	0.65	0.64
13	39195347	CG	0	0.93	0.5	1	0	0
13	39195594	TC	0	0	0	0	0.35	0.58
13	39195778	GA	0	0	0	0	0.42	0.61
13	39197196	GC	0	0	0	0	0.65	0.41
13	39197205	TC	0.53	0	0.39	0	0.32	0
13	39197602	CT	0	0	0	0	0.5	0.67
13	39197821	AG	0	0	0	0	0.43	0.66
13	39198540	CT	0	0	0	0	0.68	0.58
13	39198644	AC	0	0	0	0	0.11	0.13
13	39198767	GA	0	0	0	0	0.29	0.44
13	39198785	CT	0	0	0	0	0.28	0.5
13	39198803	AG	0	0	0	0	0.25	0.41
13	39199447	TG	0	0.55	0	1	0	0
13	39199499	AT	0	0	0	0	0.58	0.48
13	39199539	TC	0	0.57	0.62	1	0	0
13	39200349	GA	0	0	0	0	0.81	0.55
13	39200444	AG	0	0	0	0	0.72	0.54
13	39200447	AT	0	0	0	0	0.69	0.58
13	4037243	TA	0.44	0	0.5	0	0.41	0
13	40515912	CT	1	0.31	0	1	0	0
13	40523141	CG	1	0.53	0	0.41	0	0
13	40524905	TA	0	0.38	0	0.45	0	0
13	40525414	AG	1	0	0	1	0.52	0
13	40525905	TG	1	0.46	0	0.44	0	0
13	40526099	GA	1	0.56	0	0.54	0	0
13	40531503	TC	0	0	0.5	0.41	0	0.48
13	40531713	TC	0	0	0.32	0.5	0	0.45
13	40532786	GT	0	0	0	0.61	0	0.32
13	40533338	TA	0	0	0	0.44	0	0.33
13	41868580	CT	0	0	0.47	0	0	0.48
13	41868607	GA	0	0.49	1	0.49	0.47	0.47
13	42133458	TC	0.49	0.64	0.44	0	0	0.51
13	42276328	CT	0	0	0	0.3	0	0.28
13	42279601	TC	0	0	0.19	0	0	0.6
13	42631301	AG	0.05	0.07	0.17	0	0	0
13	42643105	AG	1	1	1	1	0.49	1
13	42644388	GA	1	1	1	0	0	0
13	42645324	GA	1	1	0	0	0	0
13	42956397	CG	0.21	0.52	0.44	0.43	0.26	0
13	42998133	GA	0	0	0.4	0	0	0.42
13	43735097	CT	0	0.47	0	0.34	0.47	0
13	43735154	GA	0	0.51	0	0.42	0.5	0
13	43926038	AG	0.79	0.48	0	0	0	0
13	43926211	GA	0.7	0.52	0	0	0	0
13	43926212	CT	0	0.5	0.38	0	0	0
13	44109995	TC	0.33	0.4	0.73	0.59	0	1
13	44111464	TC	0.46	0.25	0.37	0.36	0	1
13	44167387	AG	0	0.6	0	0.39	0.7	0
13	44170723	CT	0	0	0	0.42	1	0
13	44180272	GA	0.41	0.32	0	0.61	0.51	0
13	45331877	TC	0	0.7	0	0.59	0.71	0
13	45372530	GA	0	0.9	0.33	0	0	0
13	45373999	AG	0	0	0	0	0.25	0.23
13	45667024	TC	0.61	0	1	0.38	0.58	0
13	45667039	TC	0.57	0	1	0.35	0.57	0
13	45675289	CT	0.64	0	0	0.53	0.63	0
13	45714518	CT	0.38	0.41	0.67	0	0	0
13	46324447	TC	0	0	1	0	0.83	0
13	46327768	AG	0	0	0	0.79	0	1
13	46344614	AG	0	0	0	0.4	0.65	0
13	46355581	TA	0	0	0	0.5	0	1
13	46485101	GA	0	0	0	0	0.29	0.5
13	46502818	AG	0	0.53	0.47	0.4	0	0
13	47030264	CG	0.43	0	1	0	0	0.99
13	47338555	AG	0	0	0	1	0	0.8
13	48073569	TC	1	1	1	0.99	1	1
13	48073592	AT	1	1	1	1	1	1
13	48073653	AG	1	1	1	1	0.99	1
13	4876097	GA	0	0.45	1	0.59	0	0
13	4876326	TC	0	0.46	1	0.54	0	0.53
13	4876973	AG	0	0.37	1	0.56	0	0.67
13	4877520	CT	0	0.57	1	0.43	0	0
13	4877621	CG	0	0.65	1	0.56	0	0.5
13	4878654	TC	0	0	1	0	0	0.6
13	4888010	GA	0	0.41	0.21	0.36	0	0
13	4888314	AG	0	0	0	0.83	0.5	0
13	4888330	AG	0	0	1	0.81	0.67	0
13	50260824	CT	0	0	0	0.38	1	0
13	50265347	CT	0	0	0	0.58	1	0
13	50466681	AG	0	0	0	0.24	0.43	0
13	50616481	GA	0	0	0	0.79	1	0
13	50762039	GA	0	0	0	0.3	0.33	0
13	50784675	TA	0	0	0	0	0.37	0.85
13	50792500	AG	0	0	0	0.5	0.4	0
13	50822599	CT	0	0	0	0	0.36	0.57
13	51649297	TC	0.44	0	0	0.6	0	0.44
13	52331973	CT	0	0.3	0.26	0.91	0	0
13	52641451	GT	0.42	0	0.62	0	0	0
13	52641884	TC	0.37	0	0.63	0	0	0
13	52643094	CT	0	0.67	0	0.69	0	0
13	52643324	CA	0	0.67	0	0.67	0	0
13	52647564	TC	0	0	1	1	0	0
13	52648529	AC	0	0.7	0	0.33	0	0
13	52648563	TA	0	0	1	1	0	0
13	52648676	CG	0	0	1	0.59	0	0
13	52648715	TC	0	0	1	0.57	0	0
13	53366177	CT	1	1	1	1	1	1
13	53366345	AG	1	1	1	1	1	1
13	53366456	TC	0.38	0.42	0	0	1	1
13	54909659	CT	0.82	0	0	0	0.38	0
13	54919868	CT	0	0.29	0	0.5	0	0
13	54922405	GT	0.59	0	0	0	0.68	0
13	54937750	CT	0.69	0	0	0	0.62	0
13	54962340	TC	0.55	0.29	0	1	0.62	0
13	54962343	TG	0.57	0.96	0	1	0.61	0
13	54969222	CT	0.61	0.31	0	0.56	0.46	0
13	54980641	CT	0.88	0.22	0	0	0.71	0
13	55021573	GA	0.65	0.72	0	0	0.5	0
13	55024527	TC	0.75	1	0	0.19	0.7	0
13	55268506	CT	0	0.61	0	0.42	0	0
13	56168254	GA	0.5	0.5	0	1	0.71	0
13	5647952	CT	0	0.45	0.08	0	0	0.43
13	56485169	AC	0	0	0	0.58	0	1
13	57496846	GA	0	0	0	0.25	0	0.57
13	57891604	GA	0	0	0	0.37	0	0.49
13	58152336	CT	0	0.53	0	0.57	1	0.49
13	58348667	CA	0.98	0.97	0.96	1	0.88	1
13	58363738	CT	0	0	0.68	0.59	0	0.45
13	60031170	AG	0	0	0	0.47	0	0.4
13	60209597	GA	0.08	0.25	0	0	0	0
13	60315678	GC	1	0.51	1	1	0.47	0.33
13	60331714	CA	0.96	0.43	1	1	0.41	0.5
13	60335676	GA	1	0.5	1	1	0.38	0.42
13	6119367	CG	0.5	0	0	0	0.62	0
13	6304019	TC	0.57	0	0	0	0.54	0
13	63338056	GA	0	0.49	0	0.46	0	0
13	63350538	GA	0	0	0	0.53	0.5	0
13	63361162	CT	0	0	0	0.35	0	0.67
13	63373950	TC	0	0	0	0.75	0	0.6
13	63376031	CT	0	0	0	0.48	0	0.59
13	63377316	GA	0	0	0	0.65	0	0.61
13	63378234	TC	0	0	0	0.39	0	0.69
13	63378624	TC	0	0	0	0.44	0	0.6
13	63379354	CT	0	0	0	0.24	0	0.67
13	63380430	GC	0	0	0	0.58	0	0.39
13	63380944	TG	0	0	0	0.65	0	0.51
13	63382005	CA	0.6	0	0	0.48	0	0.53
13	63384372	AG	0	0	0	0.41	0	0.47
13	63385374	GA	0	0	0	0.33	0	0.31
13	63386496	GA	0.42	0.91	0	0	0	0
13	63388824	AG	0	0	0	0.45	0	0.53
13	63389826	GT	0	0	0	0.5	0	0.56
13	63390833	TG	0	0	0	0.54	0	0.39
13	63392507	GA	0	0	0	0.4	0	0.49
13	63393545	GA	0	0	0	0.53	0	0.45
13	63393747	CT	0	0	0	0.46	0	0.47
13	63393748	TC	0	0	0	0.46	0	0.5
13	63393982	GT	0	0	0	0.54	0	0.68
13	63399369	TA	0	0.67	0.5	0.58	0	0.44
13	63404757	GA	0	0	0	0.46	0	0.56
13	63408331	TC	0	0	0	0.47	0	0.38
13	63408678	AG	0	0.63	0.53	0.57	0	0.44
13	63412276	AG	1	0	0	0.52	0	0.57
13	63417980	GA	0	0	0	0.6	0	0.41
13	63418453	CT	0	0	0	0.46	0	0.25
13	63420031	GA	1	0	0	0.59	0	0.55
13	63423311	GA	0	0	0	0.33	0	0.46
13	63423589	CG	0	0	0	0.38	0	0.43
13	63424328	CT	0	0	0	0.85	0	0.27
13	63428013	CT	1	0	0	0.52	0	0.52
13	63431082	CT	0	0.56	0.31	0	0	0
13	63436999	GA	0	0	0	0.52	0	0.71
13	63437742	AG	0	0	0	0.32	0	0.57
13	63439181	GA	0	0	0	0.45	0	0.44
13	63440194	GA	0	0	0	0.59	0	0.55
13	63440785	CT	0	0	0	0.53	0	0.52
13	63441221	TA	0	0	0	0.54	0	0.5
13	63445774	GA	0	0	0	0.52	0	0.58
13	63455254	CT	0	0	0	0.24	0	0.37
13	63455812	AG	0	0	0	0.27	0	0.43
13	63470068	GA	0	0	0	0.36	0	0.86
13	63470279	CT	0	0	0	0.47	0	0.67
13	63470492	GA	0	0	0	0.58	0	0.27
13	63473378	GA	0	0	0	0	0.4	1
13	63473964	GA	0	0	0	0.4	0.6	0
13	63474017	AC	0	0	0	0.45	0	1
13	63474216	TG	0	0	0	0.31	0.73	1
13	63477845	GA	0	0	0	0.39	0.73	0
[truncated: 9,170 more rows]
