# Supplementary material for: Genome-Wide Identification of RNA Editing Sites Affecting Muscle Development in Yak
Source: Front Vet Sci. 2022 Jun 28;9:871814. doi: 10.3389/fvets.2022.871814 (PMC9274240; doi:10.3389/fvets.2022.871814)
Supplement: Supplementary file 5 [file Table_4.XLSX]

## Sheet: Sheet1
Table S4 Features of all the identified RNA editing sites
Chr	Pos	Ref	Alt	Strand	Type	Gene_name
1	103106274	C	T	+	missense	NCEH1
1	103650556	A	C	-	intronic	FNDC3B
1	104764453	T	C	+	synonymous	TNIK
1	104796581	C	T	+	synonymous	TNIK
1	105567947	C	T	-	synonymous	PRKCI
1	105754090	G	A	+	intergenic
1	105876436	C	T	-	intergenic
1	106110190	G	C	-	missense	MYNN
1	106126930	A	T	-	intergenic
1	115762985	G	A	+	intergenic
1	115780396	T	A	-	intergenic
1	115780399	A	C	-	intergenic
1	115780449	C	A	-	intergenic
1	115785148	G	C	-	intergenic
1	115786463	T	C	-	intergenic
1	115787332	A	G	-	intergenic
1	115790353	T	C	-	intergenic
1	115790889	G	A	-	intergenic
1	115793544	A	C	-	intronic	PPM1L
1	115822413	T	C	-	intronic	PPM1L
1	115851943	C	T	-	intronic	PPM1L
1	115981410	A	G	-	intronic	PPM1L
1	115991138	T	A	-	intronic	PPM1L
1	115991315	C	T	-	intronic	PPM1L
1	116003181	A	G	-	intronic	PPM1L
1	116003307	A	G	-	intronic	PPM1L
1	116005268	A	G	-	intronic	PPM1L
1	116005322	A	G	-	intronic	PPM1L
1	116005323	A	G	-	intronic	PPM1L
1	116007807	T	C	-	intronic	PPM1L
1	116019935	T	C	-	intronic	PPM1L
1	116028512	A	C	-	intronic	PPM1L
1	116029844	G	A	-	intronic	PPM1L
1	116037514	T	C	-	intronic	PPM1L
1	116044409	C	T	-	intergenic
1	116045131	G	A	-	intergenic
1	116045381	T	G	-	synonymous	ENSBGRG00000011832
1	116047107	A	G	-	intergenic
1	116047335	G	T	-	intergenic
1	116050138	G	T	-	intergenic
1	116052462	G	A	-	intronic	PPM1L
1	116052632	G	A	-	intronic	PPM1L
1	116055061	C	T	-	intronic	PPM1L
1	116057966	A	G	-	intronic	PPM1L
1	116060668	C	T	-	intronic	PPM1L
1	116067561	T	G	-	intronic	PPM1L
1	116069238	C	G	-	intronic	PPM1L
1	116070415	A	G	-	intronic	PPM1L
1	116070473	A	G	-	intronic	PPM1L
1	116070733	G	A	-	intronic	PPM1L
1	116077866	C	T	-	intronic	PPM1L
1	116080125	T	C	-	intronic	PPM1L
1	116080865	G	A	-	intronic	PPM1L
1	116082264	T	G	-	intronic	PPM1L
1	116083161	C	G	-	intronic	PPM1L
1	116083432	T	A	-	intronic	PPM1L
1	116083482	T	C	-	intronic	PPM1L
1	116087227	C	G	-	intronic	PPM1L
1	116087513	T	G	-	intronic	PPM1L
1	116087999	A	C	-	intronic	PPM1L
1	116088822	A	G	-	intronic	PPM1L
1	116089080	A	G	-	intronic	PPM1L
1	116090475	G	A	-	intronic	PPM1L
1	116091457	G	A	-	intronic	PPM1L
1	116092639	C	T	-	intronic	PPM1L
1	116092742	A	G	-	intronic	PPM1L
1	116095474	T	C	-	intronic	PPM1L
1	116095583	A	G	-	intronic	PPM1L
1	116096021	A	C	-	intronic	PPM1L
1	116119647	A	G	-	intronic	PPM1L
1	116144220	G	A	-	intronic	PPM1L
1	116223618	C	T	-	synonymous	ENSBGRG00000011861
1	118744982	G	A	+	synonymous	ENSBGRG00000015623
1	118744989	T	C	+	missense	ENSBGRG00000015623
1	118745039	C	T	+	synonymous	ENSBGRG00000015623
1	120219905	C	T	+	intronic	CCNL1
1	120225425	C	T	+	intronic	CCNL1
1	120959940	A	G	+	intergenic
1	120959947	A	G	+	intergenic
1	120959954	A	G	+	intergenic
1	122337081	A	G	+	intergenic
1	122338014	A	G	+	intergenic
1	125677700	A	G	-	intronic	MBNL1
1	125733318	A	G	-	intronic	MBNL1
1	125733320	A	G	-	intronic	MBNL1
1	125739168	A	G	-	intronic	MBNL1
1	125739169	A	G	-	intronic	MBNL1
1	125739173	A	G	-	intronic	MBNL1
1	125771827	A	G	-	intergenic
1	125771832	A	G	-	intergenic
1	127960480	A	G	-	intergenic
1	128043597	A	G	-	intergenic
1	128739587	A	G	-	3UTR	RNF13
1	129206599	C	T	+	intergenic
1	129207913	A	C	+	intergenic
1	129403145	C	G	+	intergenic
1	129644437	A	G	-	missense	HPS3
1	129654927	C	T	-	intergenic
1	129771948	G	T	-	intronic	GYG1
1	129795341	G	A	-	intronic	GYG1
1	129806110	A	G	-	intronic	GYG1
1	136018020	C	T	+	intergenic
1	137161791	T	G	-	splice	U2SURP
1	137161793	C	G	-	splice	U2SURP
1	137970601	C	G	+	intergenic
1	138328047	C	T	+	intergenic
1	138328287	T	C	+	intergenic
1	138329149	A	G	+	intergenic
1	138329351	C	T	+	intergenic
1	138330045	C	T	+	intergenic
1	138330080	T	C	+	intergenic
1	138330574	A	G	+	intergenic
1	138331444	C	T	+	intergenic
1	138331604	C	T	+	intergenic
1	138332259	C	T	+	intergenic
1	138332544	G	A	+	intergenic
1	138332546	A	G	+	intergenic
1	139457041	T	C	-	intergenic
1	139457165	T	G	-	intergenic
1	141362596	A	G	-	synonymous	MRPS22
1	142133200	T	C	-	intronic	PIK3CB
1	142133209	A	G	-	intronic	PIK3CB
1	142424883	C	G	-	intergenic
1	142470123	T	C	-	synonymous	MRAS
1	14404532	G	A	-	3UTR	HSPA13
1	144097618	C	G	-	intronic	NCK1
1	144125294	G	C	-	splice	NCK1
1	144125547	T	A	-	intergenic
1	144335391	C	G	+	intergenic
1	144430119	A	G	+	intergenic
1	144864142	A	G	+	intergenic
1	144923585	A	C	-	missense	PCCB
1	145131057	G	A	-	intergenic
1	145145748	C	G	-	intronic	PPP2R3A
1	145149486	C	T	-	intronic	PPP2R3A
1	145153269	A	T	-	intronic	PPP2R3A
1	145153763	A	G	-	intronic	PPP2R3A
1	145154548	T	C	-	intronic	PPP2R3A
1	147352176	G	T	+	3UTR	RYK
1	147963696	A	G	+	missense	TOPBP1
1	149152401	T	C	-	intergenic
1	15073404	C	T	+	intergenic
1	15118683	A	G	-	intergenic
1	15146215	G	A	-	intergenic
1	151740037	G	C	-	intergenic
1	151756040	C	T	-	intronic	BRWD1
1	151850419	A	G	-	intronic	BRWD1
1	151972390	T	C	+	synonymous	ENSBGRG00000011465
1	154986225	G	A	-	intergenic
1	154997167	C	T	-	synonymous	C2CD2
1	155101709	G	T	-	synonymous	ZBTB21
1	156135868	C	T	+	3UTR	ENSBGRG00000019941
1	156212818	G	A	+	synonymous	PKNOX1
1	156249455	C	T	-	synonymous	ENSBGRG00000020259
1	156249500	C	T	-	synonymous	ENSBGRG00000020259
1	156249518	C	T	-	synonymous	ENSBGRG00000020259
1	156288773	C	G	-	intronic	ENSBGRG00000020541
1	156563251	T	G	-	intergenic
1	156563252	G	T	-	intergenic
1	156900520	C	T	+	synonymous	PDXK
1	156902506	C	T	+	synonymous	PDXK
1	156905702	A	G	+	intergenic
1	156907540	A	G	+	intergenic
1	156959217	T	G	+	missense	RRP1
1	156973994	G	A	+	intergenic
1	157152544	T	C	+	intergenic
1	157152545	G	C	+	intergenic
1	157243716	G	A	+	missense	ENSBGRG00000021882
1	157253686	G	A	+	missense	ENSBGRG00000021882
1	157285329	A	G	+	missense	ENSBGRG00000022101
1	157497196	T	C	+	splice	PFKL
1	157500076	T	C	+	synonymous	PFKL
1	157501717	G	A	+	missense	PFKL
1	157501721	G	A	+	synonymous	PFKL
1	157501781	C	G	+	synonymous	PFKL
1	157503096	G	A	+	synonymous	PFKL
1	157503099	T	C	+	synonymous	PFKL
1	157512750	C	T	+	synonymous	PFKL
1	157513488	C	T	+	synonymous	PFKL
1	157514297	G	C	+	intergenic
1	157514298	C	T	+	intergenic
1	157514398	T	C	+	intergenic
1	157514510	G	A	+	intergenic
1	157912181	G	C	-	intergenic
1	157961942	G	A	-	5UTR	PTTG1IP
1	158043104	C	G	+	missense	FAM207A
1	158062920	T	C	-	intronic	FAM207A
1	158063034	C	T	-	intronic	FAM207A
1	158063372	T	C	-	intronic	FAM207A
1	158063687	T	A	-	intronic	FAM207A
1	158063760	C	T	-	intronic	FAM207A
1	158063785	C	T	-	intronic	FAM207A
1	158066495	A	G	+	synonymous	FAM207A
1	158068613	T	C	+	intergenic
1	158187986	C	G	+	intergenic
1	158201784	C	G	+	intergenic
1	158320841	A	G	+	intergenic
1	158320997	T	C	+	intergenic
1	158322456	T	C	+	intergenic
1	158364546	C	T	-	missense	POFUT2
1	159047554	G	A	+	intronic	COL6A1
1	159213018	C	A	+	synonymous	COL6A2
1	159219037	C	G	+	splice	COL6A2
1	159219039	A	G	+	splice	COL6A2
1	159221789	T	C	+	synonymous	COL6A2
1	159319173	C	T	-	synonymous	LSS
1	159355957	A	G	-	synonymous	MCM3AP
1	159375465	C	T	-	synonymous	MCM3AP
1	159379292	T	C	-	synonymous	MCM3AP
1	159386891	T	C	-	missense	ENSBGRG00000001586
1	159387163	T	C	+	missense	ENSBGRG00000001586
1	159391406	A	T	+	intergenic
1	159419416	T	C	+	intergenic
1	159449894	A	G	+	intergenic
1	159513462	C	T	+	intergenic
1	159513621	C	T	+	intergenic
1	159521774	C	T	+	intergenic
1	159530377	A	G	+	intergenic
1	160033663	C	T	+	missense	FBXO25
1	16107760	G	A	+	intronic	USP25
1	16191471	T	G	+	intergenic
1	16192632	G	T	+	intergenic
1	16192757	T	C	+	intergenic
1	16192852	C	T	+	intergenic
1	16192872	A	G	+	intergenic
1	16193949	T	C	+	intergenic
1	162655931	C	T	-	intergenic
1	162657713	A	G	-	intergenic
1	162950680	C	T	-	missense	HLCS
1	163414983	A	G	+	intergenic
1	164725683	C	T	-	synonymous	ERG
1	165250102	C	T	+	intronic	ETS2
1	165612234	G	C	+	5UTR	PIK3R4
1	165612541	T	C	+	synonymous	PIK3R4
1	165692462	G	T	+	synonymous	PIK3R4
1	166483440	C	T	-	synonymous	SH3BP5
1	166483446	C	T	-	synonymous	SH3BP5
1	166668019	G	C	-	missense	METTL6
1	166676128	G	A	-	synonymous	METTL6
1	166679553	G	A	+	synonymous	EAF1
1	166686574	A	G	+	missense	EAF1
1	166691462	C	G	+	intergenic
1	166691637	G	T	+	intergenic
1	166691663	G	A	+	intergenic
1	166691688	C	G	+	intergenic
1	166691691	G	A	+	intergenic
1	166691769	A	G	+	intergenic
1	166692054	T	C	+	intergenic
1	166949426	T	A	-	intergenic
1	166950197	G	T	-	intergenic
1	166952868	T	C	+	intronic	ANKRD28
1	167015606	C	T	-	synonymous	ANKRD28
1	167205615	G	A	+	intergenic
1	167505402	G	A	+	synonymous	GALNT15
1	167509633	G	A	+	missense	GALNT15
1	167509739	C	G	+	missense	GALNT15
1	167528073	A	G	+	intergenic
1	167528123	G	A	+	intergenic
1	167571845	C	G	-	intergenic
1	167572509	C	T	-	intergenic
1	167573663	A	T	-	3UTR	DPH3
1	167574203	C	T	-	3UTR	DPH3
1	167855808	C	T	+	intronic	ENSBGRG00000005969
1	168300424	G	A	+	intronic	PLCL2
1	168302899	C	T	+	intronic	PLCL2
1	168306318	C	G	+	intronic	PLCL2
1	168308032	C	T	+	intronic	PLCL2
1	168314952	G	T	+	intronic	PLCL2
1	168316671	C	T	+	intronic	PLCL2
1	168316882	T	C	+	intronic	PLCL2
1	168316921	T	C	+	intronic	PLCL2
1	168320009	T	G	+	intronic	PLCL2
1	168327065	T	C	+	intronic	PLCL2
1	168328650	A	G	+	intronic	PLCL2
1	168346825	G	C	+	intronic	PLCL2
1	168365530	G	A	+	intronic	PLCL2
1	168438600	C	G	+	missense	PLCL2
1	168440065	C	T	+	synonymous	PLCL2
1	168443267	G	C	+	synonymous	PLCL2
1	168538117	A	T	-	intergenic
1	170032608	G	A	-	ncRNA	ENSBGRE00000014874
1	170034179	C	T	-	ncRNA	ENSBGRE00000014874
1	170234398	C	G	-	intergenic
1	172030487	A	G	+	synonymous	RAB5A
1	172040115	C	T	+	intronic	ENSBGRG00000001807
1	172043909	G	A	+	intronic	ENSBGRG00000001807
1	172197995	A	G	+	intergenic
1	172198028	C	G	+	intergenic
1	172198031	C	T	+	intergenic
1	20584511	T	C	-	intergenic
1	27506412	A	G	+	intergenic
1	27574087	A	G	+	intergenic
1	27574158	A	G	+	intergenic
1	27574186	A	G	+	intergenic
1	27816656	C	T	-	synonymous	APP
1	28314491	G	A	-	intergenic
1	28315263	G	A	-	intergenic
1	28405809	G	T	-	intronic	ENSBGRG00000000067
1	28405844	A	G	-	intronic	ENSBGRG00000000067
1	28417409	A	G	-	intronic	ENSBGRG00000000067
1	28417429	A	G	-	intronic	ENSBGRG00000000067
1	28757750	G	T	-	synonymous	ADAMTS1
1	28864236	G	A	-	intergenic
1	28867971	T	C	-	3UTR	ADAMTS5
1	31363950	A	C	-	synonymous	LTN1
1	31586451	C	T	+	intergenic
1	31757337	G	A	+	intergenic
1	31759817	A	G	+	intergenic
1	31774518	C	T	+	intergenic
1	35836203	C	T	-	intergenic
1	35836300	G	A	-	intergenic
1	36135919	G	A	-	intergenic
1	36135942	C	T	-	intergenic
1	36143837	C	T	-	intergenic
1	36178226	T	A	-	synonymous	SYNJ1
1	36258567	G	T	-	intergenic
1	36281372	G	A	-	missense	PAXBP1
1	36863380	G	C	+	missense	IL10RB
1	36937057	C	T	+	intergenic
1	36960190	T	G	+	synonymous	IFNAR1
1	36967981	A	G	+	intergenic
1	36968505	G	A	+	intergenic
1	37067751	A	G	+	intergenic
1	37067815	A	G	+	intergenic
1	37067982	A	G	+	intergenic
1	37068051	A	G	+	intergenic
1	37790813	C	T	+	intronic	MRPS6
1	37795156	C	T	+	intronic	MRPS6
1	37798891	C	G	+	intronic	MRPS6
1	37800159	A	G	+	intronic	MRPS6
1	37802367	A	G	+	intronic	MRPS6
1	37802894	C	T	+	intronic	MRPS6
1	37803077	T	C	+	intronic	MRPS6
1	37807936	C	T	+	intronic	MRPS6
1	37811981	T	C	+	intronic	MRPS6
1	37819874	G	C	+	intronic	MRPS6
1	38188983	G	C	+	intergenic
1	38727847	C	T	-	intergenic
1	41244542	C	T	-	intergenic
1	45167343	C	T	+	synonymous	ENSBGRG00000000859
1	45272951	C	A	+	missense	CRYBG3
1	45273234	G	A	+	synonymous	CRYBG3
1	45281855	C	G	+	missense	CRYBG3
1	45281962	G	A	+	missense	CRYBG3
1	45281969	G	A	+	missense	CRYBG3
1	45282634	G	A	+	missense	CRYBG3
1	45284403	T	C	+	missense	CRYBG3
1	45363743	C	A	+	3UTR	CRYBG3
1	45365362	G	A	-	3UTR	RIOX2
1	46061513	T	C	-	3UTR	CLDND1
1	46061742	G	A	-	3UTR	CLDND1
1	46061743	C	T	-	3UTR	CLDND1
1	46062029	C	T	-	synonymous	CLDND1
1	47675556	T	C	-	intronic	CMSS1
1	47691506	C	G	-	intronic	CMSS1
1	47706188	T	C	-	intronic	CMSS1
1	47710279	T	C	-	intronic	CMSS1
1	47781301	C	T	-	intronic	CMSS1
1	47781588	A	C	-	intronic	CMSS1
1	47785215	A	G	-	intronic	CMSS1
1	47785451	T	G	-	intronic	CMSS1
1	47801615	C	A	-	intronic	CMSS1
1	47801864	A	G	-	intronic	CMSS1
1	47802829	T	G	-	intronic	CMSS1
1	47809538	C	T	-	intergenic
1	48699262	A	G	-	synonymous	ABI3BP
1	49621920	C	T	-	missense	ZBTB11
1	49665564	G	C	+	intergenic
1	49742834	C	G	+	synonymous	NXPE3
1	56631071	G	A	+	intergenic
1	60549355	A	G	+	missense	NECTIN3
1	61215334	C	T	+	missense	PHLDB2
1	61983172	C	T	+	synonymous	SLC35A5
1	62353916	C	T	+	synonymous	GTPBP8
1	62453143	C	T	-	intronic	ENSBGRG00000000959
1	62453194	A	G	-	intronic	ENSBGRG00000000959
1	63803205	T	C	-	intronic	ZBTB20
1	63897500	C	T	-	intronic	ZBTB20
1	63897501	A	G	-	intronic	ZBTB20
1	63946958	A	G	-	intergenic
1	69495424	C	T	+	synonymous	ARHGAP31
1	69600542	A	G	+	missense	TIMMDC1
1	69648343	C	T	+	synonymous	ADPRH
1	69712371	T	A	-	intergenic
1	69712447	T	G	-	intergenic
1	69752040	C	A	-	synonymous	COX17
1	70473374	C	T	-	intergenic
1	70538020	C	A	-	intergenic
1	70538631	G	A	-	intergenic
1	71606265	G	A	+	missense	FBXO40
1	71606812	G	A	+	synonymous	FBXO40
1	71613833	G	T	+	intergenic
1	71614378	C	T	+	intergenic
1	71614860	G	A	+	intergenic
1	72777229	G	A	+	intergenic
1	72786137	A	G	+	intergenic
1	73114620	T	C	+	splice	PDIA5
1	73681718	C	T	-	synonymous	MYLK
1	73684471	C	T	-	synonymous	MYLK
1	74527809	T	C	+	synonymous	KALRN
1	74890813	A	G	+	synonymous	KALRN
1	74960172	A	G	-	intergenic
1	74960446	C	G	+	synonymous	UMPS
1	74981265	T	C	+	synonymous	UMPS
1	74983272	C	T	+	synonymous	UMPS
1	75038231	T	C	-	3UTR	ITGB5
1	75038323	G	A	-	synonymous	ITGB5
1	75044510	G	A	-	missense	ITGB5
1	75121381	C	T	-	synonymous	ITGB5
1	75138995	T	C	-	synonymous	ITGB5
1	75291737	A	G	-	intergenic
1	75311713	T	C	-	synonymous	ENSBGRG00000011820
1	75349854	G	A	-	5UTR	ENSBGRG00000011820
1	76063839	C	T	-	intergenic
1	76600017	G	A	-	synonymous	TNK2
1	76659993	T	G	-	intergenic
1	76687586	A	G	-	synonymous	TFRC
1	76695082	G	T	-	intronic	TFRC
1	76865954	G	A	-	intergenic
1	77496466	G	A	+	intergenic
1	78248097	C	T	+	5UTR	APOD
1	79155844	T	G	-	synonymous	FAM43A
1	79171085	T	C	+	synonymous	LSG1
1	79188384	A	T	+	splice	LSG1
1	79188388	T	C	+	splice	LSG1
1	79188389	T	A	+	splice	LSG1
1	80617968	G	C	-	intronic	PLAAT1
1	84376232	A	G	-	intronic	TP63
1	84392270	A	G	-	intergenic
1	85240710	A	G	-	intergenic
1	85240752	A	G	-	intergenic
1	86535761	T	C	+	intronic	BCL6
1	87034126	T	C	+	3UTR	MASP1
1	87044160	C	T	+	3UTR	MASP1
1	87044408	C	T	+	3UTR	MASP1
1	87044644	G	C	+	3UTR	MASP1
1	87430415	T	C	-	synonymous	ENSBGRG00000001590
1	87430430	G	C	-	synonymous	ENSBGRG00000001590
1	88448616	G	C	+	intergenic
1	90308672	A	T	-	intergenic
1	90308901	A	G	-	intergenic
1	90308930	A	G	-	intergenic
1	90309053	G	A	-	intergenic
1	90311389	C	T	-	intergenic
1	90315134	C	T	-	synonymous	ABCF3
1	90353911	C	T	-	synonymous	DVL3
1	90503442	G	A	+	intronic	ABCC5
1	90508782	G	A	+	intronic	ABCC5
1	90523655	G	A	+	intergenic
1	90642136	G	A	+	synonymous	ENSBGRG00000001380
1	90647441	C	T	+	intronic	ENSBGRG00000001380
1	90647463	A	G	+	intronic	ENSBGRG00000001380
1	90647479	A	G	+	intronic	ENSBGRG00000001380
1	90666956	A	G	+	intronic	ENSBGRG00000001380
1	90701912	T	C	+	intergenic
1	90704394	G	A	-	intergenic
1	90818277	A	G	+	intergenic
1	90818280	T	C	+	intergenic
1	90818438	C	T	+	synonymous	ENSBGRG00000001430
1	90878508	G	A	-	intergenic
1	90882440	C	G	-	intergenic
1	90882471	A	G	-	intergenic
1	91539067	C	T	+	intergenic
1	93737592	A	G	-	intronic	FXR1
1	95088640	T	C	-	intergenic
1	95125340	C	T	-	intronic	USP13
1	95130133	C	A	-	intronic	USP13
1	95492372	A	G	+	intergenic
1	95492915	G	A	+	intergenic
1	95514032	A	G	-	intronic	MFN1
1	95663333	G	C	-	intergenic
10	101207346	T	C	-	intergenic
10	101209406	C	T	-	intergenic
10	101224126	C	T	-	intronic	QKI
10	101264147	A	G	-	intronic	QKI
10	101276815	T	C	-	intronic	QKI
10	101283842	C	T	-	intronic	QKI
10	101289751	T	C	-	intergenic
10	101294462	C	T	+	intergenic
10	101294463	G	A	+	intergenic
10	101301913	A	T	-	intronic	QKI
10	101308195	C	A	-	intronic	QKI
10	101313474	C	T	-	intronic	QKI
10	101317233	T	C	-	intronic	QKI
10	101330802	T	C	-	intronic	QKI
10	101333675	C	G	-	intronic	QKI
10	101356036	C	T	-	intronic	QKI
10	101365220	A	G	-	intronic	QKI
10	101365258	T	A	-	intronic	QKI
10	101365301	A	G	-	intronic	QKI
10	101366030	G	T	-	intronic	QKI
10	101366096	T	C	-	intronic	QKI
10	101381175	C	A	-	intronic	QKI
10	101382399	C	G	-	intronic	QKI
10	102491111	C	T	+	missense	PRKN
10	103471920	A	T	+	missense	PRKN
10	104315261	T	C	-	synonymous	IGF2R
10	104315328	G	A	-	splice	IGF2R
10	104318103	T	C	-	synonymous	IGF2R
10	104538316	G	A	-	3UTR	MRPL18
10	104655530	T	C	+	intergenic
10	105349530	G	A	-	intronic	ENSBGRE00000237620
10	105349539	T	G	-	intronic	ENSBGRE00000237620
10	105357451	T	G	-	intergenic
10	105949429	C	G	-	intronic	TULP4
10	106003382	G	A	-	intergenic
10	106004846	C	T	-	intergenic
10	106016041	C	T	-	intergenic
10	106016977	G	C	-	intergenic
10	106364364	T	G	-	missense	SNX9
10	106573325	A	G	-	intronic	ZDHHC14
10	106580912	T	C	-	intronic	ZDHHC14
10	106971116	C	T	+	synonymous	ENSBGRG00000026701
10	106971122	G	A	+	synonymous	ENSBGRG00000026701
10	107081313	A	G	-	intergenic
10	107081344	G	A	-	intergenic
10	107081347	G	A	-	intergenic
10	107081456	C	T	-	intergenic
10	107370600	G	A	-	intronic	ENSBGRG00000026715
10	11050143	C	A	+	intronic	TXLNB
10	11050405	G	A	+	intronic	TXLNB
10	11075988	A	G	+	intergenic
10	111497386	G	A	+	missense	MTRF1L
10	112032665	G	T	+	synonymous	ENSBGRG00000004829
10	112092371	G	A	+	intergenic
10	112092457	T	C	+	intergenic
10	112097618	G	A	+	intergenic
10	112148387	G	A	+	intergenic
10	112148425	G	A	+	intergenic
10	112148540	G	A	+	intergenic
10	112150875	T	C	+	intergenic
10	112178654	T	C	+	missense	ENSBGRG00000005659
10	112186551	T	C	+	intergenic
10	112249749	G	T	+	missense	ENSBGRG00000005717
10	112253013	A	G	+	missense	ENSBGRG00000005717
10	112297723	C	A	+	intergenic
10	113456182	C	T	-	intergenic
10	113456193	T	C	-	intergenic
10	114154508	T	G	+	intergenic
10	114154912	C	T	-	intergenic
10	114155184	T	C	+	intergenic
10	114155194	T	A	+	intergenic
10	114161663	C	T	+	intergenic
10	114161849	C	A	+	intergenic
10	114161868	C	T	+	intergenic
10	114172525	C	T	+	intronic	IYD
10	114172565	C	A	+	intronic	IYD
10	114172574	G	A	+	intronic	IYD
10	114172959	C	A	+	intronic	IYD
10	114173050	T	G	+	intronic	IYD
10	114173104	C	T	+	intronic	IYD
10	114173107	T	C	+	intronic	IYD
10	114173368	C	T	+	intronic	IYD
10	114173704	G	A	+	intronic	IYD
10	114173709	G	A	+	intronic	IYD
10	11943508	T	C	-	synonymous	ARFGEF3
10	13392257	G	T	-	missense	PEX7
10	14338941	C	G	-	intronic	PDE7B
10	14348106	G	A	-	intronic	PDE7B
10	14348819	G	A	-	intronic	PDE7B
10	14394214	A	C	-	intronic	PDE7B
10	14394356	A	G	-	intronic	PDE7B
10	14394370	A	G	-	intronic	PDE7B
10	14394419	A	G	-	intronic	PDE7B
10	14395619	C	T	-	intronic	PDE7B
10	14395731	A	G	-	intronic	PDE7B
10	14395760	T	C	-	intronic	PDE7B
10	14396517	G	T	-	intronic	PDE7B
10	14403583	G	C	-	intronic	PDE7B
10	14427331	A	G	-	intronic	PDE7B
10	15264670	T	C	+	synonymous	HBS1L
10	15335129	A	C	+	intergenic
10	15335135	C	T	+	intergenic
10	162255	G	A	+	intergenic
10	16745744	A	G	-	intronic	EYA4
10	16750325	A	G	-	intronic	EYA4
10	16750391	T	C	-	intronic	EYA4
10	16754491	A	G	-	intronic	EYA4
10	16759674	T	G	-	intronic	EYA4
10	16788698	T	C	-	intronic	EYA4
10	16799653	T	C	-	intronic	EYA4
10	16802505	C	T	-	intronic	EYA4
10	16886051	G	A	-	intronic	EYA4
10	17018916	C	T	-	intronic	EYA4
10	17031218	A	G	-	intronic	EYA4
10	17034728	T	G	-	intronic	EYA4
10	17547051	A	G	+	intronic	SLC18B1
10	17547106	A	G	+	intronic	SLC18B1
10	17683608	G	A	+	splice	VNN1
10	17683611	A	G	+	splice	VNN1
10	17683613	T	G	+	missense	VNN1
10	17688086	C	T	+	intergenic
10	17688193	T	G	+	intergenic
10	17688596	A	G	+	intergenic
10	212758	A	G	-	missense	PCMT1
10	21346652	G	T	-	intronic	LAMA2
10	21794149	A	G	-	intronic	LAMA2
10	21794154	A	G	-	intronic	LAMA2
10	21794158	A	G	-	intronic	LAMA2
10	21794159	A	G	-	intronic	LAMA2
10	21815593	A	G	-	intronic	LAMA2
10	22756872	T	C	+	synonymous	PTPRK
10	23543100	A	G	+	3UTR	CYB5R4
10	241208	C	T	+	synonymous	ENSBGRG00000017162
10	25364225	A	T	-	intergenic
10	26583525	G	A	+	synonymous	ZNF292
10	26587216	A	G	+	missense	ZNF292
10	26839407	G	A	-	missense	RARS2
10	26888473	A	T	-	synonymous	RARS2
10	27017801	T	C	-	intronic	AKIRIN2
10	28036519	G	A	-	intergenic
10	28401521	A	G	+	intergenic
10	2843303	A	G	+	intergenic
10	28472248	C	T	+	intergenic
10	28472252	A	G	+	intergenic
10	28473532	A	T	+	intergenic
10	28473749	A	G	+	intergenic
10	28473773	A	G	+	intergenic
10	28473777	A	G	+	intergenic
10	28473780	A	G	+	intergenic
10	28473781	A	G	+	intergenic
10	28473782	A	G	+	intergenic
10	28473827	G	A	+	intergenic
10	28473845	A	G	+	intergenic
10	28473883	A	G	+	intergenic
10	28639324	A	G	-	intergenic
10	28690822	G	A	+	intergenic
10	29000303	G	A	-	missense	MDN1
10	29026460	C	T	-	missense	MDN1
10	29072365	G	T	-	missense	MDN1
10	29487200	C	T	-	intronic	BACH2
10	29487228	G	A	-	intronic	BACH2
10	29581241	C	G	-	intergenic
10	29591589	T	G	-	intergenic
10	29591850	A	T	-	intergenic
10	29591888	G	T	-	intergenic
10	29591996	T	G	-	intergenic
10	29592071	C	T	-	intergenic
10	29820898	T	G	-	intergenic
10	32349	G	A	+	intronic	ENSBGRG00000015947
10	35705038	A	G	+	intergenic
10	37635337	A	C	+	intergenic
10	39799307	C	G	-	intergenic
10	40058698	G	A	-	intronic	ENSBGRG00000026554
10	401259	A	G	+	intergenic
10	41292486	T	C	-	synonymous	ASCC3
10	4185016	C	T	+	missense	SHPRH
10	4344656	G	T	+	intergenic
10	4346823	T	G	+	intergenic
10	4392533	G	A	+	intergenic
10	45910382	A	G	-	missense	BVES
10	45943374	G	C	-	intergenic
10	45967400	C	G	-	intergenic
10	49548436	G	A	+	intronic	FOXO3
10	49561124	A	G	+	intronic	FOXO3
10	49595135	A	G	+	intronic	FOXO3
10	49644305	C	G	+	synonymous	FOXO3
10	49661660	G	A	+	intergenic
10	49662841	G	A	+	intergenic
10	49663265	C	T	+	intergenic
10	51712183	C	T	-	3UTR	CDK19
10	52471328	G	A	-	intronic	REV3L
10	52480663	C	T	-	intronic	REV3L
10	52500959	C	T	+	intergenic
10	52523522	G	C	+	intergenic
10	53204465	C	G	-	missense	LAMA4
10	53360110	C	G	-	missense	LAMA4
10	55520843	T	C	-	intronic	HS3ST5
10	5575991	A	G	-	synonymous	UTRN
10	5655116	C	T	-	synonymous	UTRN
10	5679538	A	G	-	synonymous	UTRN
10	5742145	T	C	-	synonymous	UTRN
10	57488849	A	G	-	intergenic
10	58055879	C	A	-	intergenic
10	58683527	G	T	+	intronic	ENSBGRG00000006862
10	58683537	T	G	+	intronic	ENSBGRG00000006862
10	58683627	G	C	+	intronic	ENSBGRG00000006862
10	62658833	C	A	+	synonymous	GJA1
10	6297367	A	G	-	intergenic
10	6298984	G	A	-	intergenic
10	6300436	G	C	-	intergenic
10	6300776	T	A	-	intergenic
10	64460722	C	T	-	intronic	TRDN
10	64479212	G	A	-	intronic	TRDN
10	64583935	G	C	-	intronic	TRDN
10	64586600	A	G	-	intronic	TRDN
10	64586616	G	A	-	intronic	TRDN
10	64626075	C	T	-	intronic	TRDN
10	64626599	G	A	-	intronic	TRDN
10	64626648	G	A	-	intronic	TRDN
10	64651179	C	A	-	intronic	TRDN
10	64655397	C	G	-	intronic	TRDN
10	64655545	C	G	-	intronic	TRDN
10	64655656	G	A	-	intronic	TRDN
10	64656199	C	T	-	intronic	TRDN
10	64656227	G	T	-	intronic	TRDN
10	64656290	T	C	-	intronic	TRDN
10	64656523	C	T	-	intronic	TRDN
10	64657767	G	C	-	intronic	TRDN
10	64657891	C	T	-	intronic	TRDN
10	64657922	C	T	-	intronic	TRDN
10	64658159	G	A	-	intronic	TRDN
10	64658508	G	C	-	intronic	TRDN
10	64660519	G	A	-	intronic	TRDN
10	64662178	G	C	-	intronic	TRDN
10	64662194	C	T	-	intronic	TRDN
10	64673735	T	A	-	intronic	TRDN
10	64676269	T	A	-	intronic	TRDN
10	64680524	C	T	-	intronic	TRDN
10	64680600	T	C	-	intronic	TRDN
10	64680631	C	T	-	intronic	TRDN
10	64682620	G	A	-	intronic	TRDN
10	64682733	A	G	-	intronic	TRDN
10	64682824	G	A	-	intronic	TRDN
10	64682825	C	T	-	intronic	TRDN
10	64683111	A	G	-	intronic	TRDN
10	64684115	A	G	-	intergenic
10	64684330	G	C	-	intergenic
10	64684926	A	G	-	intergenic
10	64699311	T	C	-	intronic	TRDN
10	64735338	G	A	-	intronic	TRDN
10	64739565	T	A	-	intronic	TRDN
10	64746827	C	G	-	intronic	TRDN
10	64749572	G	A	-	intronic	TRDN
10	64751625	A	G	-	intronic	TRDN
10	64752985	C	T	-	intronic	TRDN
10	64753022	A	G	-	intronic	TRDN
10	64753197	G	A	-	intronic	TRDN
10	64789241	C	T	-	intronic	TRDN
10	64826146	C	T	-	intronic	TRDN
10	64839460	G	C	-	splice	TRDN
10	64883632	G	T	-	intronic	TRDN
10	66785394	C	G	-	intronic	HDDC2
10	6678917	A	G	+	intergenic
10	6678930	A	G	+	intergenic
10	6678931	A	G	+	intergenic
10	6678961	A	G	+	intergenic
10	67156094	T	C	-	intergenic
10	67471341	G	A	+	synonymous	NCOA7
10	67471422	T	C	+	synonymous	NCOA7
10	69975326	C	A	+	synonymous	PGM3
10	7299810	T	C	+	intergenic
10	7302918	G	A	+	intergenic
10	7305023	T	G	+	intergenic
10	7305323	T	C	+	intergenic
10	7306801	A	G	+	intergenic
10	7310489	C	A	+	intergenic
10	7310750	C	T	+	intergenic
10	73261169	C	T	-	intergenic
10	7329356	G	A	+	intergenic
10	7336309	G	A	+	intergenic
10	7438125	C	T	+	intergenic
10	7438782	G	A	+	intergenic
10	7506310	G	A	+	synonymous	HIVEP2
10	7509639	G	A	+	synonymous	HIVEP2
10	7528486	A	G	+	synonymous	HIVEP2
10	75288168	T	C	-	splice	ENSBGRG00000004702
10	75288481	G	T	-	ncRNA	ENSBGRG00000004702
10	75288522	A	G	-	ncRNA	ENSBGRG00000004702
10	75288766	G	A	-	ncRNA	ENSBGRG00000004702
10	75288893	G	A	-	ncRNA	ENSBGRG00000004702
10	75289021	G	A	-	ncRNA	ENSBGRG00000004702
10	75289054	G	A	-	ncRNA	ENSBGRG00000004702
10	7536910	G	A	+	missense	HIVEP2
10	78733507	G	A	+	intergenic
10	78736100	A	G	+	intergenic
10	78918879	A	G	+	intronic	FILIP1
10	78918885	T	C	+	intronic	FILIP1
10	78919535	C	T	+	intronic	FILIP1
10	78928005	C	G	+	intronic	FILIP1
10	78955791	C	T	+	synonymous	FILIP1
10	78968815	T	C	+	intronic	FILIP1
10	79180221	C	T	+	synonymous	COL12A1
10	79198966	C	T	+	synonymous	COL12A1
10	79200748	T	C	+	splice	COL12A1
10	79204833	T	C	+	synonymous	COL12A1
10	79223352	T	C	+	missense	COL12A1
10	79256189	G	A	+	synonymous	COL12A1
10	81092567	T	C	-	intergenic
10	82034509	G	A	-	intronic	KCNQ5
10	82044006	C	T	-	intronic	KCNQ5
10	82105029	G	A	-	intronic	KCNQ5
10	82106644	C	T	-	intronic	KCNQ5
10	82108152	A	G	-	intronic	KCNQ5
10	82116234	G	A	-	intronic	KCNQ5
10	82117945	G	T	-	intronic	KCNQ5
10	82118216	G	A	-	intronic	KCNQ5
10	82118223	G	C	-	intronic	KCNQ5
10	82118549	C	T	-	intronic	KCNQ5
10	82118732	A	C	-	intronic	KCNQ5
10	82123067	G	A	-	intronic	KCNQ5
10	82123355	G	C	-	intronic	KCNQ5
10	82123484	A	G	-	intronic	KCNQ5
10	82130366	T	C	-	intronic	KCNQ5
10	82141049	G	A	-	intronic	KCNQ5
10	82141599	T	C	-	intronic	KCNQ5
10	82150764	A	G	-	intronic	KCNQ5
10	82154512	T	A	-	intronic	KCNQ5
10	82154529	C	A	-	intronic	KCNQ5
10	82154638	C	T	-	intronic	KCNQ5
10	82174211	C	G	-	intronic	KCNQ5
10	82188195	G	T	-	intronic	KCNQ5
10	83908831	A	G	-	intergenic
10	85830975	G	C	+	synonymous	LMBRD1
10	93093014	A	G	-	ncRNA	ENSBGRG00000022939
10	94354860	G	A	+	3UTR	ENSBGRG00000022955
10	94354949	T	C	+	3UTR	ENSBGRG00000022955
10	95276679	T	C	+	intergenic
10	95276695	G	A	+	intergenic
10	95389907	G	A	-	intergenic
10	95390207	A	G	-	intergenic
10	96814975	G	T	-	3UTR	SMOC2
10	96818561	G	C	-	intronic	SMOC2
10	97291636	G	A	-	intronic	AFDN
10	97293723	G	A	-	intronic	AFDN
10	97415955	C	A	+	intronic	AFDN
10	97416133	A	G	+	intronic	AFDN
10	97422198	G	A	+	intronic	AFDN
10	97748876	C	T	+	synonymous	UNC93A
10	98028964	G	T	+	intergenic
10	98029025	A	G	+	intergenic
10	98029218	G	A	+	intergenic
10	98029403	T	C	+	intergenic
10	98029566	C	T	+	intergenic
10	98468628	T	C	+	3UTR	RPS6KA2
10	98469542	C	T	+	3UTR	RPS6KA2
10	98492440	A	G	-	intergenic
10	98494102	A	G	-	intergenic
10	98559233	G	C	+	synonymous	ENSBGRG00000013792
11	10199726	A	C	+	missense	AAGAB
11	10200559	T	C	+	missense	AAGAB
11	10217214	T	A	-	intronic	SMAD3
11	10219054	C	T	-	intronic	SMAD3
11	10225390	G	A	-	synonymous	SMAD3
11	1048206	T	C	+	intronic	ABHD4
11	1050460	C	A	+	intronic	ABHD4
11	10966023	G	A	+	missense	SNAPC5
11	10966024	T	A	+	synonymous	SNAPC5
11	1105786	T	C	+	synonymous	ENSBGRG00000003650
11	11102681	G	A	+	3UTR	TIPIN
11	11104462	T	C	-	intergenic
11	11104478	A	G	-	intergenic
11	11104522	C	T	-	intergenic
11	11104596	T	C	-	intergenic
11	12031698	C	G	-	intergenic
11	12335132	A	G	+	intergenic
11	12335138	A	G	+	intergenic
11	12336603	A	G	+	intronic	CILP
11	12337788	A	G	+	missense	CILP
11	12345099	G	A	+	missense	CILP
11	1354955	C	G	-	missense	RBM23
11	1357983	G	A	-	missense	RBM23
11	13580354	C	T	-	synonymous	THBS4
11	13582312	C	T	-	synonymous	THBS4
11	13583275	T	C	-	synonymous	THBS4
11	13583293	A	G	-	synonymous	THBS4
11	13603396	A	G	-	synonymous	THBS4
11	1360501	A	G	-	intergenic
11	13607055	C	T	-	synonymous	THBS4
11	13810347	C	T	-	intergenic
11	13810445	C	T	-	intergenic
11	13819768	T	C	-	intergenic
11	13822452	T	C	-	intergenic
11	13896175	G	C	-	intronic	CMYA5
11	13897697	T	C	-	intronic	CMYA5
11	13898217	G	T	-	intronic	CMYA5
11	13900296	A	G	-	intronic	CMYA5
11	13905466	T	C	-	intronic	CMYA5
11	13911747	A	G	-	intronic	CMYA5
11	13913411	C	T	-	intronic	CMYA5
11	13917195	G	A	-	intronic	CMYA5
11	13945172	A	G	-	missense	CMYA5
11	13945226	T	C	-	synonymous	CMYA5
11	13945556	A	G	-	missense	CMYA5
11	13948268	C	T	-	missense	CMYA5
11	13988413	C	G	-	intronic	CMYA5
11	13992988	T	C	-	intronic	CMYA5
11	13993155	T	G	-	intronic	CMYA5
11	13993189	G	A	-	intronic	CMYA5
11	14180512	C	T	+	intronic	HOMER1
11	14193926	G	A	+	intronic	HOMER1
11	14202550	G	A	+	intronic	HOMER1
11	14202720	C	T	+	intronic	HOMER1
11	14205353	G	A	+	intronic	HOMER1
11	1420647	A	G	-	3UTR	AJUBA
11	14208974	C	G	+	intronic	HOMER1
11	14208987	A	T	+	intronic	HOMER1
11	14213705	C	T	+	intronic	HOMER1
11	14215063	T	C	+	intronic	HOMER1
11	14217402	T	C	+	intronic	HOMER1
11	14230703	C	T	+	intronic	HOMER1
11	1503520	C	T	-	3UTR	ACIN1
11	1508933	C	G	-	intronic	ACIN1
11	1511003	C	G	-	intronic	ACIN1
11	1582747	G	A	-	intronic	SLC7A8
11	1585565	G	A	-	intronic	SLC7A8
11	1588831	C	T	-	missense	SLC7A8
11	15911512	A	C	-	synonymous	ENSBGRG00000006222
11	1599449	T	G	-	intergenic
11	1615853	G	A	-	intronic	SLC7A8
11	1620290	A	G	-	intronic	SLC7A8
11	1624402	G	A	-	intronic	SLC7A8
11	1624495	A	G	-	intronic	SLC7A8
11	1633939	T	A	-	intronic	SLC7A8
11	16539800	G	T	-	intronic	ENSBGRG00000006555
11	16723287	A	G	-	intergenic
11	1790177	G	T	-	intergenic
11	1792335	T	C	-	missense	MYH6
11	1792340	T	C	-	missense	ENSBGRG00000008201
11	1792505	A	G	-	missense	ENSBGRG00000008201
11	1796065	C	T	-	intergenic
11	1796116	T	C	-	intergenic
11	1796155	G	T	-	intergenic
11	17968247	A	G	-	intronic	POC5
11	1801236	C	G	-	synonymous	MYH6
11	1801251	C	T	-	synonymous	MYH6
11	1801380	A	G	-	synonymous	MYH6
11	1802765	C	T	-	synonymous	MYH6
11	1802821	G	A	-	missense	MYH6
11	1802897	A	G	-	synonymous	MYH6
11	1803089	C	T	-	synonymous	MYH6
11	1806005	T	C	-	synonymous	MYH6
11	1806023	C	A	-	synonymous	MYH6
11	1806025	C	A	-	missense	MYH6
11	1806026	A	G	-	synonymous	MYH6
11	1806041	A	G	-	synonymous	MYH6
11	1807124	G	A	-	synonymous	MYH6
11	1809629	G	A	-	synonymous	MYH6
11	1809644	C	A	-	synonymous	MYH6
11	1810023	A	C	-	synonymous	MYH6
11	1811693	G	A	-	synonymous	MYH6
11	1811698	G	C	-	missense	MYH6
11	1811799	A	G	-	missense	MYH6
11	1811900	C	T	-	splice	MYH6
11	1817702	C	T	-	synonymous	MYH6
11	18314870	G	C	-	intergenic
11	1834216	T	C	-	synonymous	MYH7
11	20367430	A	G	-	intronic	ENSBGRG00000012572
11	20377137	A	G	-	intergenic
11	20377142	A	G	-	intergenic
11	20377739	A	T	-	intergenic
11	20378080	A	G	-	intergenic
11	20400164	T	C	-	intergenic
11	20400273	C	G	-	intergenic
11	20401196	T	C	-	intronic	LVRN
11	20401494	T	G	-	synonymous	ENSBGRG00000012981
11	20433945	G	A	-	synonymous	LVRN
11	20641774	C	T	+	intergenic
11	20878839	C	G	+	intergenic
11	21330417	C	T	+	intergenic
11	2313576	T	C	+	3UTR	ENSBGRG00000011499
11	24400619	A	T	+	intergenic
11	24434320	A	C	+	intergenic
11	24514530	A	G	-	intronic	REEP5
11	24522228	G	A	-	intronic	REEP5
11	2496965	G	A	+	intergenic
11	28944768	A	G	-	intergenic
11	28944785	T	G	-	intergenic
11	28958538	C	T	-	intergenic
11	29940539	C	G	-	intronic	ABHD12B
11	29941328	T	C	-	intronic	ABHD12B
11	29941361	C	A	-	intronic	ABHD12B
11	29977772	T	C	-	synonymous	PYGL
11	29977832	A	G	-	synonymous	PYGL
11	30297223	A	G	+	synonymous	ENSBGRG00000022657
11	30851860	C	T	+	intergenic
11	31237104	T	A	-	intergenic
11	31490112	T	C	+	synonymous	PTGDR
11	32240194	G	A	-	intergenic
11	32244593	A	G	-	intergenic
11	32251417	T	C	-	intronic	SNX1
11	32373147	C	G	+	intergenic
11	32518670	T	C	+	missense	DAPK2
11	32519640	G	C	+	intergenic
11	32521822	A	G	+	intergenic
11	32521848	A	G	+	intergenic
11	32524261	G	C	+	intronic	DAPK2
11	32525015	A	G	+	intronic	DAPK2
11	32525040	A	G	+	intronic	DAPK2
11	32525886	C	T	+	intronic	DAPK2
11	33541789	A	C	-	intergenic
11	33542352	A	G	-	intergenic
11	33544233	T	A	-	intergenic
11	33547172	T	C	-	3UTR	TPM1
11	33549755	A	T	-	splice	TPM1
11	33549756	T	C	-	splice	TPM1
11	33973670	C	T	-	synonymous	TLN2
11	3439852	C	T	-	intergenic
11	35694627	T	C	+	intronic	RORA
11	35694874	C	T	+	intronic	RORA
11	35697235	C	G	+	intronic	RORA
11	35697252	C	G	+	intronic	RORA
11	35704809	G	A	+	intronic	RORA
11	35726171	T	C	+	intronic	RORA
11	35727545	C	T	+	intronic	RORA
11	35748447	G	C	+	intronic	RORA
11	35750732	C	G	+	intronic	RORA
11	35757239	T	C	+	intronic	RORA
11	35769408	G	A	+	intronic	RORA
11	35776422	A	G	+	intronic	RORA
11	35776423	A	G	+	intronic	RORA
11	35800056	A	G	+	intronic	RORA
11	35818459	T	C	+	intronic	RORA
11	35842455	A	G	+	intergenic
11	35842531	A	G	+	intergenic
11	35883318	G	T	+	intronic	RORA
11	35895438	G	A	+	intronic	RORA
11	35908005	T	C	+	intronic	RORA
11	35908230	G	A	+	intronic	RORA
11	35908445	T	G	+	intronic	RORA
11	35926710	T	G	+	intronic	RORA
11	35945061	A	G	+	intronic	RORA
11	35954221	C	G	+	intronic	RORA
11	35954256	C	G	+	intronic	RORA
11	35955293	T	A	+	intronic	RORA
11	35957386	T	C	+	intronic	RORA
11	35961304	A	G	+	intronic	RORA
11	35968984	C	T	+	intronic	RORA
11	35969039	A	G	+	intronic	RORA
11	35969375	T	C	+	intronic	RORA
11	35970409	C	T	+	intronic	RORA
11	35970470	G	A	+	intronic	RORA
11	35972539	G	A	+	intronic	RORA
11	35979521	G	A	+	intronic	RORA
11	35988136	T	C	+	intronic	RORA
11	36063104	G	A	+	intronic	RORA
11	36587679	C	A	+	intergenic
11	38625309	C	T	+	synonymous	ENSBGRG00000010264
11	38625561	C	G	+	intergenic
11	38625568	A	G	+	intergenic
11	40604071	A	G	-	intronic	TCF12
11	40639358	C	T	-	intronic	TCF12
11	40652841	A	G	-	intronic	TCF12
11	4154991	T	C	-	intergenic
11	4160895	G	A	-	intergenic
11	42528436	G	A	+	3UTR	ENSBGRG00000016711
11	42560902	C	T	+	intergenic
11	42563059	G	A	+	intergenic
11	42563983	G	A	+	intergenic
11	4392004	T	C	+	synonymous	ENSBGRG00000012399
11	4527859	A	G	+	intronic	PKM
11	4534102	T	C	+	intronic	PKM
11	4537097	T	C	+	synonymous	PKM
11	45420158	C	A	+	intergenic
11	45421220	G	A	+	5UTR	FAM214A
11	45428264	G	A	+	intronic	FAM214A
11	45439045	A	G	+	intronic	FAM214A
11	45499464	T	A	+	intronic	FAM214A
11	45535430	C	T	+	intergenic
11	46112354	G	T	-	intergenic
11	46112631	C	T	-	intergenic
11	47662453	G	A	-	synonymous	USP8
11	4824765	A	G	+	missense	MYO9A
11	4889459	G	A	+	missense	MYO9A
11	49922999	C	G	+	synonymous	FBN1
11	50753989	A	G	-	synonymous	SEMA6D
11	53176008	T	C	-	intergenic
11	53348664	T	C	-	synonymous	SPATA5L1
11	5391335	C	T	-	synonymous	THSD4
11	55610042	T	C	+	intergenic
11	55616851	A	G	+	intergenic
11	55634498	A	G	+	intronic	SAMD4A
11	55645299	A	G	+	intronic	SAMD4A
11	55663158	T	C	+	intronic	SAMD4A
11	55663179	A	G	+	intronic	SAMD4A
11	55664057	T	C	+	intronic	SAMD4A
11	55664463	G	T	+	intronic	SAMD4A
11	55664759	T	A	+	intronic	SAMD4A
11	55666211	T	G	+	intronic	SAMD4A
11	55670145	C	A	+	intronic	SAMD4A
11	55670220	G	A	+	intronic	SAMD4A
11	55847701	G	C	+	3UTR	SAMD4A
11	55848335	C	T	+	intergenic
11	55848371	G	A	+	intergenic
11	55851364	T	C	+	intergenic
11	56451932	C	A	+	missense	ATG14
11	56721931	T	C	+	intronic	KTN1
11	57799234	C	A	+	missense	TMEM260
11	57833233	G	A	+	3UTR	TMEM260
11	58615989	A	G	+	intergenic
11	59486124	C	T	+	intergenic
11	59661418	C	T	+	synonymous	KIAA0586
11	61442095	A	C	-	3UTR	DHRS7
11	61604420	A	G	+	intergenic
11	6167415	C	T	+	synonymous	UACA
11	6188645	G	A	+	missense	UACA
11	62707407	C	T	+	synonymous	ENSBGRG00000009140
11	64837219	A	G	+	start_lost	RHOJ
11	65663471	A	G	+	synonymous	SYNE2
11	65738460	A	G	-	intronic	SYNE2
11	65754766	G	C	+	splice	SYNE2
11	65763898	G	A	+	synonymous	SYNE2
11	65797305	A	T	+	intronic	SYNE2
11	65838123	G	A	+	synonymous	SYNE2
11	65856179	C	G	+	intronic	SYNE2
11	66414839	T	G	-	3UTR	SPTB
11	66414918	G	A	-	3UTR	SPTB
11	66420185	A	G	-	intronic	SPTB
11	66436478	C	G	-	synonymous	SPTB
11	66445555	T	G	-	synonymous	SPTB
11	66448853	C	T	-	synonymous	SPTB
11	66449069	T	C	-	synonymous	SPTB
11	66600355	G	A	+	3UTR	CHURC1
11	66609103	C	A	-	synonymous	GPX2
11	66649290	T	C	+	intergenic
11	66742895	C	A	-	intergenic
11	66752391	C	G	-	intronic	MAX
11	66764115	G	A	-	intergenic
11	66776555	A	G	-	intergenic
11	67774632	G	A	+	synonymous	ENSBGRG00000004999
11	6912789	C	T	+	synonymous	TLE3
11	6915957	C	T	+	3UTR	TLE3
11	69342855	C	T	-	synonymous	VTI1B
11	69351352	A	C	-	synonymous	ENSBGRG00000005960
11	69400764	G	A	-	3UTR	ZFYVE26
11	69400783	A	G	-	3UTR	ZFYVE26
11	69400870	A	C	-	3UTR	ZFYVE26
11	69401863	C	A	-	3UTR	ZFYVE26
11	69402538	G	T	-	3UTR	ZFYVE26
11	69402637	G	T	-	synonymous	ZFYVE26
11	69405899	T	C	-	synonymous	ZFYVE26
11	69405938	G	A	-	synonymous	ZFYVE26
11	69416631	T	C	-	synonymous	ZFYVE26
11	69430429	A	T	-	missense	ZFYVE26
11	69461125	G	T	-	missense	ZFYVE26
11	69468994	G	A	-	missense	ZFYVE26
11	69470621	A	G	-	missense	ZFYVE26
11	69470834	G	A	-	missense	ZFYVE26
11	71115915	G	A	+	synonymous	GALNT16
11	71241106	C	G	+	intergenic
11	71241442	T	C	+	intergenic
11	71444734	A	T	-	missense	ENSBGRG00000007840
11	71473769	C	T	+	3UTR	SUSD6
11	71474441	A	T	+	3UTR	SUSD6
11	71474485	T	C	+	3UTR	SUSD6
11	71474928	A	G	+	3UTR	SUSD6
11	71476317	A	G	+	3UTR	SUSD6
11	71549047	G	A	+	intergenic
11	71556427	G	A	+	intronic	SLC10A1
11	71580027	C	A	+	intergenic
11	71580237	G	A	+	intergenic
11	71835935	G	A	-	synonymous	SLC8A3
11	71894518	A	G	-	intronic	SLC8A3
11	71894845	C	G	-	intronic	SLC8A3
11	71935918	T	A	-	intronic	SLC8A3
11	71936072	G	A	-	intronic	SLC8A3
11	71936707	T	C	-	intronic	SLC8A3
11	71936821	A	G	-	intronic	SLC8A3
11	71936924	G	T	-	intronic	SLC8A3
11	71938974	G	A	-	intronic	SLC8A3
11	71939183	T	C	-	intronic	SLC8A3
11	71939368	C	T	-	intronic	SLC8A3
11	71940487	A	G	-	intronic	SLC8A3
11	71941232	T	C	-	intronic	SLC8A3
11	71941267	G	T	-	intronic	SLC8A3
11	71941306	G	A	-	intronic	SLC8A3
11	71942319	G	A	-	intronic	SLC8A3
11	71942518	C	T	-	intronic	SLC8A3
11	71942531	A	T	-	intronic	SLC8A3
11	71942906	C	T	-	intronic	SLC8A3
11	71951209	A	G	-	intronic	SLC8A3
11	71951236	A	G	-	intronic	SLC8A3
11	71951251	A	G	-	intronic	SLC8A3
11	71951400	T	G	-	intronic	SLC8A3
11	71951469	G	T	-	intronic	SLC8A3
11	71951494	T	C	-	intronic	SLC8A3
11	71952103	A	T	-	intronic	SLC8A3
11	71954552	C	G	-	intronic	SLC8A3
11	71954951	T	C	-	intronic	SLC8A3
11	71955088	C	T	-	intronic	SLC8A3
11	71958121	A	G	-	intronic	SLC8A3
11	71969559	A	G	-	intronic	SLC8A3
11	71969563	T	C	-	intronic	SLC8A3
11	71970374	C	T	-	intronic	SLC8A3
11	71974747	G	A	-	intronic	SLC8A3
11	71983133	T	G	-	intronic	SLC8A3
11	71983134	T	G	-	intronic	SLC8A3
11	71983136	G	T	-	intronic	SLC8A3
11	71984362	T	C	-	intronic	SLC8A3
11	71987595	A	G	-	intronic	SLC8A3
11	71992241	T	C	-	intronic	SLC8A3
11	71993621	G	T	-	intronic	SLC8A3
11	71998485	C	G	-	intronic	SLC8A3
11	72446691	A	G	+	intergenic
11	72446832	G	A	+	intergenic
11	74454348	T	C	-	3UTR	DPF3
11	74514690	C	T	-	intronic	DPF3
11	74522549	C	T	-	intergenic
11	74759845	C	A	-	intronic	DPF3
11	74760023	C	T	-	intronic	DPF3
11	74766829	C	T	-	intergenic
11	74901125	A	G	-	intronic	ZFYVE1
11	75091881	C	T	+	intergenic
11	75368870	C	T	+	intronic	ENSBGRG00000016829
11	75370030	G	T	+	intergenic
11	75573791	T	C	-	intergenic
11	75573866	T	C	-	intergenic
11	75573921	A	T	-	intergenic
11	75574108	A	C	-	intergenic
11	75575771	C	T	-	synonymous	MIDEAS
11	75576312	T	C	-	synonymous	MIDEAS
11	7579341	A	G	-	intergenic
11	7581475	T	C	-	intronic	ENSBGRG00000020068
11	75912763	T	C	-	intergenic
11	76342125	A	G	-	synonymous	LTBP2
11	76512260	A	G	-	missense	ENSBGRG00000006783
11	76512353	C	T	-	intergenic
11	76739155	A	G	+	intronic	DLST
11	76748907	T	A	+	intergenic
11	76888174	T	G	-	intergenic
11	76888252	C	G	-	intergenic
11	76948607	A	T	-	intergenic
11	76994040	A	G	-	intergenic
11	76994045	A	G	-	intergenic
11	76994059	A	G	-	intergenic
11	76994063	A	G	-	intergenic
11	76994109	A	G	-	intergenic
11	76994110	A	G	-	intergenic
11	76994111	A	G	-	intergenic
11	78207589	C	T	+	intergenic
11	78207932	C	T	+	intergenic
11	78210526	A	G	+	intergenic
11	78521060	C	T	+	synonymous	ESRRB
11	78846313	C	T	-	synonymous	ANGEL1
11	79051842	A	G	-	synonymous	IRF2BPL
11	79329696	G	A	-	missense	POMT2
11	79385735	A	G	+	missense	GSTZ1
11	79396934	C	T	-	intergenic
11	79738976	T	C	-	intronic	ALKBH1
11	79902303	T	C	+	synonymous	ADCK1
11	83012102	A	G	+	intergenic
11	83865565	A	G	+	intergenic
11	83865577	A	G	+	intergenic
11	83893718	G	A	-	intergenic
11	83894198	C	A	-	intergenic
11	83894498	C	T	-	intergenic
11	83913870	G	A	-	3UTR	ENSBGRG00000017701
11	84143630	G	A	-	intergenic
11	86129833	A	G	-	missense	ENSBGRG00000019098
11	88888296	G	T	+	intergenic
11	88913714	G	C	+	intergenic
11	88928204	T	C	+	intergenic
11	88935932	T	C	+	intergenic
11	88938911	G	T	+	intergenic
11	88986256	C	T	+	synonymous	FLRT2
11	8982806	T	C	-	intergenic
11	92202791	C	G	+	missense	SPATA7
11	92216587	A	G	-	intergenic
11	92217400	C	G	-	intergenic
11	92217691	A	G	-	intergenic
11	92219555	G	T	-	intergenic
11	92219579	C	G	-	intergenic
11	92257096	C	T	-	intronic	PTPN21
11	92260299	T	A	-	missense	PTPN21
11	92260302	A	G	-	synonymous	PTPN21
11	92956033	C	T	-	3UTR	FOXN3
11	92956088	C	T	-	3UTR	FOXN3
11	93065499	C	A	-	intronic	FOXN3
11	93068037	C	G	-	intronic	FOXN3
11	93217168	G	C	-	intronic	FOXN3
11	94171742	G	A	+	intronic	NRDE2
11	94176345	C	G	-	missense	NRDE2
11	94318788	A	G	+	intronic	ENSBGRG00000006481
11	94319778	G	C	+	intronic	ENSBGRG00000006481
11	94321068	C	T	+	intergenic
11	94322840	A	G	+	intergenic
11	94322903	C	A	+	intergenic
11	94322944	C	T	+	intergenic
11	94323131	C	T	+	intergenic
11	94323135	T	G	+	intergenic
11	94324009	C	T	+	missense	ENSBGRG00000006481
11	94324184	C	T	+	intergenic
11	94324757	A	G	+	intergenic
11	94325611	G	A	+	intergenic
11	94325724	C	T	+	intergenic
11	94326226	C	T	+	intergenic
11	94326406	G	T	+	intergenic
11	95369233	G	A	+	intergenic
11	95369527	T	G	+	intergenic
11	95416277	A	G	-	missense	SPG11
11	95455041	G	A	-	synonymous	SPG11
12	1263206	G	A	-	intergenic
12	1263311	A	G	-	intergenic
12	1264765	T	C	-	intergenic
12	1264810	A	G	-	intergenic
12	1265043	G	A	-	3UTR	ECHDC3
12	1274277	C	T	-	intronic	ECHDC3
12	1274423	G	A	-	intronic	ECHDC3
12	1274460	A	G	-	intronic	ECHDC3
12	1274494	T	A	-	intronic	ECHDC3
12	1274521	G	A	-	intronic	ECHDC3
12	1274608	A	G	-	intronic	ECHDC3
12	1274610	T	G	-	intronic	ECHDC3
12	1274612	A	C	-	intronic	ECHDC3
12	1275867	T	G	-	intronic	ECHDC3
12	1275870	G	A	-	intronic	ECHDC3
12	1275930	G	A	-	intronic	ECHDC3
12	1276302	A	G	-	intronic	ECHDC3
12	1276322	A	G	-	intronic	ECHDC3
12	1276374	T	C	-	intronic	ECHDC3
12	13342876	G	C	+	splice	ENSBGRG00000022726
12	13342878	A	G	+	splice	ENSBGRG00000022726
12	14387327	C	G	+	intergenic
12	15446330	C	T	+	ncRNA	ENSBGRE00000217679
12	15479375	G	A	+	intergenic
12	18701056	A	G	+	intergenic
12	18701059	A	G	+	intergenic
12	1953290	G	C	-	intronic	CELF2
12	1986808	T	C	-	intronic	CELF2
12	19946882	G	A	-	intergenic
12	19947777	A	G	-	intergenic
12	19947805	A	G	-	intergenic
12	2006415	G	A	-	intronic	CELF2
12	2006553	C	T	-	intronic	CELF2
12	2007605	G	A	-	intronic	CELF2
12	2007718	C	T	-	intronic	CELF2
12	2011437	G	A	-	intronic	CELF2
12	2012326	C	T	-	intronic	CELF2
12	2012504	A	G	-	intronic	CELF2
12	2012676	C	T	-	intronic	CELF2
12	2012857	A	C	-	intronic	CELF2
12	2013571	T	C	-	intronic	CELF2
12	2013773	A	G	-	intronic	CELF2
12	2013795	G	A	-	intronic	CELF2
12	2015114	T	C	-	intronic	CELF2
12	2411852	G	T	+	intronic	ENSBGRG00000014338
12	25543395	A	G	-	intergenic
12	25543397	T	C	-	intergenic
12	25620105	G	A	-	intergenic
12	25620106	A	G	-	intergenic
12	25646611	T	A	-	missense	ENSBGRG00000024792
12	25682114	G	T	-	intergenic
12	25682115	T	C	-	intergenic
12	25736923	T	C	-	intergenic
12	25736924	C	A	-	intergenic
12	25736927	A	C	-	intergenic
12	26287597	G	A	-	intergenic
12	29266111	C	T	+	intergenic
12	29271656	C	T	-	missense	RRBP1
12	29684387	C	T	+	synonymous	KAT14
12	29699177	C	A	+	intergenic
12	29750747	C	G	+	5UTR	ZNF133
12	29750865	C	A	+	5UTR	ZNF133
12	29764607	G	A	+	synonymous	ZNF133
12	29769513	G	C	+	missense	ZNF133
12	29771290	C	A	+	synonymous	ZNF133
12	30004073	A	G	-	missense	ENSBGRG00000005768
12	31050358	C	G	-	missense	CRNKL1
12	31589080	C	T	-	synonymous	ENSBGRG00000006333
12	31596250	G	A	-	synonymous	ENSBGRG00000006333
12	33598154	T	C	+	ncRNA	ENSBGRG00000007030
12	33598181	G	A	+	ncRNA	ENSBGRG00000007030
12	33598226	G	A	+	ncRNA	ENSBGRG00000007030
12	33598301	A	G	+	ncRNA	ENSBGRG00000007030
12	34731810	A	G	+	missense	ANKRD16
12	34755940	G	A	+	missense	ANKRD16
12	34756085	G	C	+	synonymous	ENSBGRG00000009324
12	34756264	G	T	+	intergenic
12	34756273	C	A	+	intergenic
12	34756312	C	T	+	intergenic
12	34756558	T	C	+	missense	ENSBGRG00000009324
12	34756570	A	G	+	missense	ENSBGRG00000009324
12	34756586	A	G	+	missense	ENSBGRG00000009324
12	34756632	G	C	+	synonymous	ENSBGRG00000009324
12	34810285	C	G	+	intergenic
12	34887243	G	A	-	intergenic
12	34957762	G	A	+	intergenic
12	35055560	C	G	-	3UTR	NET1
12	35613687	C	T	+	intergenic
12	36412347	G	T	+	synonymous	KLF6
12	36413686	C	T	+	intergenic
12	36413797	C	T	+	intergenic
12	36413981	G	A	+	intergenic
12	36976909	G	A	+	synonymous	PITRM1
12	37023245	T	A	-	synonymous	PFKP
12	38317315	C	T	-	synonymous	WDR37
12	38356928	G	A	-	missense	GTPBP4
12	38363667	A	G	-	missense	GTPBP4
12	38663419	C	T	+	intronic	DIP2C
12	38856953	C	T	+	synonymous	DIP2C
12	39605389	A	G	-	intergenic
12	39610158	C	T	-	intergenic
12	39681866	C	T	+	intergenic
12	39683201	T	C	+	intergenic
12	39683963	C	T	+	intergenic
12	39684055	G	A	+	intergenic
12	39961097	T	G	-	splice	GPCPD1
12	40287165	T	C	+	synonymous	SHLD1
12	40287173	A	C	+	missense	SHLD1
12	40287237	G	A	+	synonymous	SHLD1
12	40287247	G	A	+	missense	SHLD1
12	40287327	A	G	+	synonymous	SHLD1
12	40375076	A	G	-	intergenic
12	40389618	T	C	-	missense	TRMT6
12	40389699	G	C	-	5UTR	ENSBGRG00000006792
12	42089341	A	G	-	intergenic
12	43895209	A	G	-	intergenic
12	43895767	A	G	-	intergenic
12	43898153	T	A	-	intergenic
12	43941527	T	G	-	3UTR	AP5S1
12	43981421	C	T	+	ncRNA	ENSBGRE00000076187
12	44016642	C	T	-	synonymous	HSPA12B
12	44099155	C	A	+	missense	ADAM33
12	44126078	T	C	-	3UTR	ATRN
12	44213499	T	C	-	missense	ATRN
12	46448348	C	T	-	intergenic
12	46470493	C	T	-	intergenic
12	46482379	G	T	-	synonymous	PCMTD2
12	46482963	C	G	-	intronic	PCMTD2
12	46482978	T	C	-	intronic	PCMTD2
12	46489864	A	G	-	intronic	PCMTD2
12	46696179	T	C	-	synonymous	PRPF6
12	46757018	A	C	+	intergenic
12	46883043	G	A	+	intergenic
12	46925158	G	A	+	intergenic
12	46925269	C	T	+	intergenic
12	46929802	C	T	-	synonymous	SLC2A4RG
12	46936268	C	T	-	3UTR	ZGPAT
12	46946521	C	T	-	synonymous	ZGPAT
12	46958211	G	A	-	5UTR	ENSBGRG00000015689
12	46966265	C	T	-	synonymous	ENSBGRG00000015752
12	47023730	C	T	+	synonymous	GMEB2
12	47024965	G	A	+	3UTR	GMEB2
12	47737594	G	T	-	intergenic
12	47768645	A	G	-	intergenic
12	47769751	G	A	-	intergenic
12	51161074	T	A	-	intergenic
12	5124696	A	G	-	intergenic
12	5127317	C	T	-	synonymous	TAF3
12	51492886	G	A	-	intergenic
12	51496155	T	C	-	intergenic
12	51497902	A	G	-	intergenic
12	5167875	T	C	-	synonymous	TAF3
12	52322581	A	G	-	intronic	RBM38
12	52322716	C	T	-	intronic	RBM38
12	52368667	G	C	-	intronic	RBM38
12	52370898	G	A	-	intronic	RBM38
12	52371566	C	T	-	intronic	RBM38
12	52374143	C	T	-	intronic	RBM38
12	52413999	G	T	-	intergenic
12	5278400	G	C	-	intronic	TAF3
12	53120266	A	G	+	synonymous	ENSBGRG00000010827
12	53455353	T	G	+	intronic	NSFL1C
12	53456643	T	A	+	splice	NSFL1C
12	53456644	G	A	+	splice	NSFL1C
12	53740201	A	G	-	missense	PSMF1
12	5378889	A	G	-	intergenic
12	54423902	A	G	+	intergenic
12	54463259	T	C	+	intergenic
12	5475778	C	A	+	synonymous	ITIH5
12	5483685	C	T	+	synonymous	ITIH5
12	5491593	A	G	+	intergenic
12	55313877	C	G	-	5UTR	MYLK2
12	55315610	T	C	+	intronic	MYLK2
12	55344086	C	T	-	intronic	ENSBGRG00000016585
12	55344386	G	A	-	intronic	ENSBGRG00000016585
12	55661551	C	T	+	missense	TM9SF4
12	55678941	T	C	+	synonymous	TM9SF4
12	56961843	T	C	-	3UTR	CDK5RAP1
12	56995078	T	C	-	synonymous	CDK5RAP1
12	57397192	C	T	-	intergenic
12	58031788	C	T	-	missense	ENSBGRG00000007087
12	58031958	T	C	-	missense	ENSBGRG00000007087
12	5805463	T	C	+	synonymous	SFMBT2
12	5808905	C	T	+	synonymous	SFMBT2
12	5809294	G	T	+	intergenic
12	5812042	G	C	+	intergenic
12	5812122	T	C	+	intergenic
12	5812188	C	G	+	intergenic
12	5812199	T	C	+	intergenic
12	5812857	A	G	+	intergenic
12	59209336	T	C	-	intronic	CPNE1
12	59213351	G	A	-	intronic	CPNE1
12	59214531	C	T	-	intergenic
12	59239323	T	C	-	synonymous	NFS1
12	59435745	G	A	+	synonymous	PHF20
12	59445128	A	G	+	intergenic
12	59549317	A	G	-	intergenic
12	59996300	C	T	+	intronic	DLGAP4
12	59998285	A	G	+	intronic	DLGAP4
12	59998322	A	G	+	intronic	DLGAP4
12	59999866	G	A	+	intronic	DLGAP4
12	60003171	G	A	+	intronic	DLGAP4
12	60006086	G	A	+	intronic	DLGAP4
12	60023161	G	A	+	intronic	DLGAP4
12	60026071	G	C	+	intronic	DLGAP4
12	60040511	G	A	+	intronic	DLGAP4
12	60082431	G	A	+	intergenic
12	61242825	C	T	+	synonymous	CTNNBL1
12	62074925	C	G	+	intergenic
12	62439858	C	T	+	intergenic
12	62440708	C	T	+	intergenic
12	62441296	G	A	+	intergenic
12	62441997	G	T	+	intergenic
12	6382495	T	C	+	intronic	PRKCQ
12	6404674	T	C	+	3UTR	PRKCQ
12	64809717	G	A	+	intergenic
12	64817096	T	C	-	intergenic
12	64823961	C	T	-	synonymous	ZHX3
12	6633448	G	C	-	intergenic
12	6639555	G	T	-	intergenic
12	6640835	C	T	-	intronic	PFKFB3
12	6642774	C	T	-	intronic	PFKFB3
12	6647789	G	A	-	intronic	PFKFB3
12	6655381	C	T	-	intronic	PFKFB3
12	6663088	G	A	-	intronic	PFKFB3
12	6663659	A	G	-	intronic	PFKFB3
12	6664669	C	T	-	intronic	PFKFB3
12	6715724	A	G	-	intergenic
12	67932736	A	G	-	intergenic
12	67937992	A	G	-	intergenic
12	67942545	A	G	-	intergenic
12	67942934	C	A	-	intergenic
12	67942955	T	C	-	intergenic
12	67943065	C	G	-	intergenic
12	67943715	T	C	-	intergenic
12	67945752	C	A	-	intergenic
12	67948222	G	A	-	intergenic
12	67951582	C	T	-	synonymous	JPH2
12	67953027	T	G	-	synonymous	JPH2
12	67992968	T	G	-	intronic	JPH2
12	68052858	G	A	-	intergenic
12	68062582	C	T	-	intergenic
12	68135729	G	C	-	intergenic
12	68137327	C	T	-	synonymous	FITM2
12	68307419	G	A	+	intergenic
12	68317122	G	A	-	intergenic
12	68317337	G	A	-	intergenic
12	68317516	G	A	-	intergenic
12	68317526	A	G	-	intergenic
12	68319404	C	A	-	synonymous	SERINC3
12	68320374	T	C	-	synonymous	SERINC3
12	68406724	C	T	+	intronic	ENSBGRG00000013954
12	68757867	T	C	+	synonymous	ENSBGRG00000014421
12	68765192	A	C	+	intergenic
12	68765453	A	G	+	intergenic
12	69186152	C	T	-	synonymous	SDC4
12	69187509	A	G	-	intronic	SDC4
12	69188206	T	C	-	intronic	SDC4
12	69188377	A	G	-	intronic	SDC4
12	69189209	T	C	-	intronic	SDC4
12	69189868	A	G	-	intronic	SDC4
12	69190251	A	G	-	splice	SDC4
12	69190383	A	G	-	synonymous	SDC4
12	69192106	G	C	-	intronic	SDC4
12	69192732	G	A	-	intronic	SDC4
12	69192909	A	G	-	missense	SDC4
12	69198336	G	A	-	intronic	SDC4
12	69198347	G	A	-	intronic	SDC4
12	69198799	A	G	-	intronic	SDC4
12	69199182	C	G	-	intronic	SDC4
12	69199878	G	A	-	intronic	SDC4
12	69200256	A	C	-	intronic	SDC4
12	69200777	C	G	-	intronic	SDC4
12	69203864	C	T	-	intronic	SDC4
12	69204100	C	G	-	intronic	SDC4
12	69204101	G	C	-	intronic	SDC4
12	69204127	C	G	-	intronic	SDC4
12	69204457	C	A	-	intronic	SDC4
12	69204462	T	G	-	intronic	SDC4
12	69204559	G	A	-	intronic	SDC4
12	69207510	C	G	-	intronic	SDC4
12	69208182	G	A	-	intronic	SDC4
12	69208405	C	T	-	intronic	SDC4
12	69208416	T	C	-	intronic	SDC4
12	69208487	T	A	-	intronic	SDC4
12	69208523	G	A	-	intronic	SDC4
12	69208545	T	G	-	intronic	SDC4
12	69208675	G	C	-	intronic	SDC4
12	69208828	G	C	-	intronic	SDC4
12	69226753	G	C	+	intergenic
12	69229986	C	G	+	ncRNA	ENSBGRE00000108486
12	69230054	C	T	+	ncRNA	ENSBGRE00000108486
12	69230170	G	A	+	splice	ENSBGRE00000108486
12	69230306	T	G	+	intronic	ENSBGRE00000108486
12	69230441	C	T	+	ncRNA	ENSBGRE00000108486
12	69231190	C	T	+	intergenic
12	69245290	C	T	+	intergenic
12	69245444	A	C	+	intergenic
12	69246410	C	G	+	ncRNA	ENSBGRG00000012537
12	69265205	T	G	+	synonymous	PIGT
12	69274027	C	T	+	synonymous	PIGT
12	69279466	C	T	+	synonymous	PIGT
12	69280302	C	T	+	synonymous	PIGT
12	69280332	G	T	+	synonymous	PIGT
12	69285161	T	C	+	synonymous	PIGT
12	69285481	A	G	+	missense	PIGT
12	69286291	C	T	+	synonymous	PIGT
12	6991713	C	T	-	missense	FBH1
12	70150447	G	A	-	intergenic
12	70171225	G	C	+	intergenic
12	70174044	G	T	+	intergenic
12	70174856	G	A	+	intergenic
12	70176340	A	G	+	intronic	ACOT8
12	70176416	A	G	+	intronic	ACOT8
12	70177047	T	C	+	intronic	ACOT8
12	70177970	A	G	+	intronic	ACOT8
12	70220572	G	C	-	3UTR	NEURL2
12	70222671	T	C	-	5UTR	NEURL2
12	70274623	C	T	+	synonymous	PCIF1
12	70279243	T	C	+	3UTR	PCIF1
12	70283612	G	A	+	intergenic
12	70731501	G	A	-	intergenic
12	70778106	A	C	-	intergenic
12	71973699	C	T	-	splice	SULF2
12	7275115	G	A	+	intergenic
12	7275226	G	T	+	intergenic
12	73334597	C	T	+	missense	DDX27
12	73350690	C	T	-	synonymous	ZNFX1
12	73360006	C	T	-	synonymous	ZNFX1
12	73475336	C	G	-	intergenic
12	73670923	C	T	-	synonymous	PTGIS
12	73675036	C	T	-	synonymous	PTGIS
12	73675153	C	T	-	synonymous	PTGIS
12	74079672	G	A	+	intergenic
12	74080585	C	A	+	intergenic
12	74083073	C	A	+	intergenic
12	74083139	A	T	+	intergenic
12	74284654	A	G	-	intergenic
12	74284841	A	G	-	intergenic
12	74288263	G	A	-	intergenic
12	75757522	C	T	-	intergenic
12	76207725	T	C	-	synonymous	ZFP64
12	76242847	C	T	-	synonymous	ZFP64
12	77393043	A	G	+	synonymous	TSHZ2
12	77676954	A	G	-	intergenic
12	81095845	C	T	+	synonymous	ENSBGRG00000007083
12	8285728	G	C	+	intergenic
12	8527908	A	G	+	intergenic
12	87905564	C	G	+	synonymous	JAG1
12	88172181	A	G	-	5UTR	ENSBGRG00000010280
12	88172212	T	C	-	5UTR	ENSBGRG00000010280
12	88172214	A	G	-	5UTR	ENSBGRG00000010280
12	88175568	A	G	+	intergenic
12	88175570	A	G	+	intergenic
12	88180570	T	C	+	5UTR	MKKS
12	90480997	C	T	-	synonymous	PLCB1
12	90499641	T	C	-	synonymous	PLCB1
12	9325763	T	G	+	splice	ENSBGRG00000016661
12	9325765	A	G	+	splice	ENSBGRG00000016661
12	9330182	C	A	+	intergenic
12	949758	G	A	-	intergenic
12	9535915	C	T	+	intergenic
12	9572971	G	A	+	intergenic
12	969738	C	T	-	synonymous	DHTKD1
12	9931226	G	A	+	intergenic
13	15066139	C	A	+	intergenic
13	15066416	G	T	+	intergenic
13	15115329	T	C	-	intronic	CSTF3
13	15254333	G	A	-	intergenic
13	15294220	A	G	+	intronic	HIPK3
13	16185306	C	G	+	missense	NAT10
13	16491822	C	T	+	5UTR	CAT
13	16513603	A	G	+	intronic	CAT
13	1693933	G	A	-	synonymous	TNKS1BP1
13	17050528	A	G	+	missense	PDHX
13	17083364	T	C	+	intergenic
13	17094088	T	C	+	intergenic
13	1709832	G	A	-	synonymous	TNKS1BP1
13	1715694	T	C	-	3UTR	ENSBGRG00000004824
13	18900934	G	A	+	missense	IFTAP
13	2041518	A	G	+	intergenic
13	2045588	A	G	+	intergenic
13	2045600	C	T	+	intergenic
13	2048313	T	C	+	intronic	SMTNL1
13	2049590	A	C	+	intronic	SMTNL1
13	2049603	T	C	+	intronic	SMTNL1
13	2058108	T	C	+	3UTR	SMTNL1
13	2159725	C	T	+	synonymous	CLP1
13	25885046	T	C	+	synonymous	API5
13	25885073	G	A	+	missense	API5
13	25885171	C	T	+	synonymous	API5
13	26504174	C	A	+	synonymous	ALKBH3
13	26537031	C	A	+	intergenic
13	26537078	T	C	+	intergenic
13	26569361	G	A	+	ncRNA	ENSBGRE00000218118
13	28522501	A	G	-	intergenic
13	28525620	G	A	-	intergenic
13	28527551	G	A	-	intergenic
13	28527707	G	T	-	intergenic
13	28528088	G	A	-	intergenic
13	28530504	G	A	-	intergenic
13	28531525	C	T	-	intergenic
13	28534969	A	G	-	intergenic
13	28713045	G	A	+	synonymous	CRY2
13	28727054	C	T	+	intergenic
13	29236105	G	A	+	intergenic
13	29360538	T	C	-	synonymous	TAF9
13	29616765	G	A	-	synonymous	CKAP5
13	29735989	T	C	-	intergenic
13	30075700	G	C	-	intergenic
13	30272135	G	A	+	intergenic
13	30272456	C	T	+	intergenic
13	30323285	C	G	-	intronic	CELF1
13	30421222	G	A	+	splice	ENSBGRG00000019424
13	30433923	G	A	+	synonymous	NDUFS3
13	30458045	A	G	-	intergenic
13	30470160	G	T	-	splice	MTCH2
13	31763678	C	G	+	intergenic
13	31787573	T	C	-	synonymous	RPS3
13	31929838	T	C	+	intergenic
13	31930002	T	C	+	intergenic
13	32158190	G	T	-	intergenic
13	32529925	G	T	-	synonymous	ENSBGRG00000024546
13	32633644	C	G	+	synonymous	LIPT2
13	32634499	A	G	+	intergenic
13	32635049	G	A	+	intergenic
13	32725824	A	G	+	missense	PGM2L1
13	32786914	T	C	+	intergenic
13	32787029	A	G	+	intergenic
13	32787077	G	A	+	intergenic
13	32826814	C	T	+	synonymous	P4HA3
13	32996306	G	C	+	missense	C2CD3
13	33007501	G	A	+	intronic	C2CD3
13	33011451	A	G	+	missense	C2CD3
13	33068859	A	G	+	intergenic
13	33077585	A	C	+	intronic	UCP3
13	33077890	G	T	+	synonymous	UCP3
13	33078584	A	C	+	intronic	UCP3
13	33079887	C	T	+	intronic	UCP3
13	33080671	G	T	+	intronic	UCP3
13	33085022	T	C	+	intergenic
13	33194444	A	G	+	intergenic
13	33194497	A	G	+	intergenic
13	33205095	T	C	-	intergenic
13	33703197	A	G	+	intergenic
13	33707758	C	T	+	intergenic
13	33805047	C	T	-	synonymous	ARHGEF17
13	33889598	G	C	-	intergenic
13	33891946	G	A	-	synonymous	P2RY2
13	34341361	G	T	+	missense	STARD10
13	34386477	C	A	+	synonymous	ARAP1
13	34401618	A	G	+	synonymous	ARAP1
13	34412847	G	C	+	3UTR	ARAP1
13	34499615	A	G	+	missense	PDE2A
13	34531302	A	G	+	missense	PDE2A
13	34532062	T	C	+	synonymous	PDE2A
13	34539516	A	G	+	missense	PDE2A
13	34751020	T	C	+	synonymous	CLPB
13	34751047	T	C	+	synonymous	CLPB
13	34825338	A	G	+	synonymous	CLPB
13	34827580	C	T	+	intergenic
13	34827871	G	C	+	intergenic
13	34828260	T	C	+	intergenic
13	34828466	A	G	+	intergenic
13	34829097	A	C	+	intergenic
13	34829170	C	T	+	intergenic
13	34829171	A	G	+	intergenic
13	34868810	A	G	-	synonymous	INPPL1
13	34871143	G	A	-	synonymous	INPPL1
13	34875768	C	A	-	synonymous	INPPL1
13	35077720	G	T	+	missense	NUMA1
13	35080671	A	G	+	missense	NUMA1
13	35236843	T	C	-	intergenic
13	35274094	C	T	-	intergenic
13	35275536	C	T	-	synonymous	ENSBGRG00000010193
13	35275833	T	C	-	synonymous	ENSBGRG00000010193
13	35288657	C	T	+	intergenic
13	35293185	A	G	+	intergenic
13	35301983	C	T	+	intergenic
13	35307724	G	C	+	5UTR	NUP98
13	35432468	C	T	-	intergenic
13	36267142	G	A	+	5UTR	OR51E1
13	37820782	T	C	+	synonymous	ENSBGRG00000012879
13	37820992	C	G	+	missense	ENSBGRG00000012879
13	38660716	A	G	-	intergenic
13	38660718	A	G	-	intergenic
13	38662679	C	T	-	intergenic
13	38665873	C	T	-	synonymous	FAM160A2
13	38681695	A	G	-	synonymous	FAM160A2
13	38788911	C	G	-	intergenic
13	38790361	G	A	-	synonymous	CAVIN3
13	38856583	G	T	+	missense	SMPD1
13	38859370	T	C	+	synonymous	SMPD1
13	38859505	G	A	+	synonymous	SMPD1
13	38859514	T	C	+	synonymous	SMPD1
13	38859517	C	T	+	synonymous	SMPD1
13	38861042	A	G	+	synonymous	SMPD1
13	38870685	T	C	-	synonymous	APBB1
13	38871406	C	T	-	synonymous	APBB1
13	38921556	C	T	-	synonymous	TRIM3
13	38923430	T	C	-	synonymous	TRIM3
13	38952186	T	C	-	3UTR	ARFIP2
13	39059454	A	G	-	intergenic
13	39059517	T	C	-	intergenic
13	39059603	G	A	-	intergenic
13	39059801	C	G	-	intergenic
13	39061276	C	G	-	intergenic
13	39061413	G	A	-	intergenic
13	39061572	C	T	-	intergenic
13	39066967	C	T	-	intergenic
13	39067008	G	A	-	intergenic
13	39068087	C	G	-	intergenic
13	39071226	C	T	-	intergenic
13	39071335	T	C	-	intergenic
13	39071426	A	T	-	intergenic
13	39071478	G	A	-	intergenic
13	39071529	T	C	-	intergenic
13	39071540	G	T	-	intergenic
13	39072012	G	T	-	missense	RRP8
13	39073235	A	G	-	synonymous	RRP8
13	39075276	G	T	-	5UTR	RRP8
13	39089795	T	C	-	3UTR	TPP1
13	39114941	T	C	-	ncRNA	ENSBGRG00000004714
13	39115357	T	C	-	ncRNA	ENSBGRG00000004714
13	39127851	T	G	-	ncRNA	ENSBGRG00000004714
13	39128179	T	C	-	ncRNA	ENSBGRG00000004714
13	39167754	A	G	-	intergenic
13	39170249	A	C	-	intergenic
13	39171117	A	G	-	synonymous	ENSBGRG00000004927
13	39172205	A	G	-	missense	ENSBGRG00000004927
13	39172207	C	T	-	synonymous	ENSBGRG00000004927
13	39172258	T	C	-	synonymous	ENSBGRG00000004927
13	39192945	A	G	-	intergenic
13	39193439	G	T	-	intergenic
13	39194824	T	C	-	intergenic
13	39194829	A	G	-	intergenic
13	39194830	C	G	-	intergenic
13	39194859	T	C	-	intergenic
13	39194919	C	G	-	intergenic
13	39195347	C	G	-	intergenic
13	39195594	T	C	-	intergenic
13	39195778	G	A	-	intergenic
13	39197196	G	C	-	intergenic
13	39197205	T	C	-	intergenic
13	39197602	C	T	-	intergenic
13	39197821	A	G	-	intergenic
13	39198540	C	T	-	intergenic
13	39198644	A	C	-	intergenic
13	39198767	G	A	-	intergenic
13	39198785	C	T	-	intergenic
13	39198803	A	G	-	intergenic
13	39199447	T	G	-	intergenic
13	39199499	A	T	-	intergenic
13	39199539	T	C	-	intergenic
13	39200349	G	A	-	synonymous	ENSBGRG00000004970
13	39200444	A	G	-	missense	ENSBGRG00000004970
13	39200447	A	T	-	missense	ENSBGRG00000004970
13	4037243	T	A	-	intergenic
13	40515912	C	T	+	synonymous	PPFIBP2
13	40523141	C	G	+	intergenic
13	40524905	T	A	+	intergenic
13	40525414	A	G	+	intergenic
13	40525905	T	G	+	intergenic
13	40526099	G	A	+	intergenic
13	40531503	T	C	+	intronic	CYB5R2
13	40531713	T	C	+	intronic	CYB5R2
13	40532786	G	T	+	intronic	CYB5R2
13	40533338	T	A	+	intronic	CYB5R2
13	41868580	C	T	+	synonymous	ENSBGRG00000007115
13	41868607	G	A	+	synonymous	ENSBGRG00000007115
13	42133458	T	C	-	intergenic
13	42276328	C	T	-	synonymous	SCUBE2
13	42279601	T	C	-	synonymous	SCUBE2
13	42631301	A	G	+	intronic	IPO7
13	42643105	A	G	+	intergenic
13	42644388	G	A	+	intergenic
13	42645324	G	A	+	intergenic
13	42956397	C	G	+	synonymous	SWAP70
13	42998133	G	A	-	missense	SBF2
13	43735097	C	T	+	synonymous	AMPD3
13	43735154	G	A	+	synonymous	AMPD3
13	43926038	A	G	-	missense	MRVI1
13	43926211	G	A	-	missense	MRVI1
13	43926212	C	T	-	synonymous	MRVI1
13	44109995	T	C	-	intergenic
13	44111464	T	C	-	intergenic
13	44167387	A	G	-	intergenic
13	44170723	C	T	-	intergenic
13	44180272	G	A	-	intergenic
13	45331877	T	C	+	intronic	USP47
13	45372530	G	A	+	intronic	USP47
13	45373999	A	G	+	intronic	USP47
13	45667024	T	C	+	synonymous	MICAL2
13	45667039	T	C	+	synonymous	MICAL2
13	45675289	C	T	+	missense	MICAL2
13	45714518	C	T	+	3UTR	MICAL2
13	46324447	T	C	+	intronic	ENSBGRE00000054854
13	46327768	A	G	+	intronic	ENSBGRE00000054854
13	46344614	A	G	+	intronic	ENSBGRE00000054854
13	46355581	T	A	+	intronic	ENSBGRE00000054854
13	46485101	G	A	+	intronic	ENSBGRE00000054854
13	46502818	A	G	+	intergenic
13	47030264	C	G	-	3UTR	BTBD10
13	47338555	A	G	+	intronic	FAR1
13	48073569	T	C	+	synonymous	ENSBGRG00000007156
13	48073592	A	T	+	missense	ENSBGRG00000007156
13	48073653	A	G	+	intronic	ENSBGRG00000007156
13	4876097	G	A	+	synonymous	VPS26B
13	4876326	T	C	+	3UTR	VPS26B
13	4876973	A	G	+	3UTR	VPS26B
13	4877520	C	T	-	intergenic
13	4877621	C	G	-	synonymous	THYN1
13	4878654	T	C	+	intergenic
13	4888010	G	A	+	synonymous	ACAD8
13	4888314	A	G	+	intronic	ACAD8
13	4888330	A	G	+	intronic	ACAD8
13	50260824	C	T	-	intronic	SOX6
13	50265347	C	T	-	intronic	SOX6
13	50466681	A	G	-	intronic	SOX6
13	50616481	G	A	-	intronic	SOX6
13	50762039	G	A	-	intergenic
13	50784675	T	A	-	intergenic
13	50792500	A	G	-	intergenic
13	50822599	C	T	-	intergenic
13	51649297	T	C	-	intergenic
13	52331973	C	T	-	missense	SERGEF
13	52641451	G	T	+	intergenic
13	52641884	T	C	+	intergenic
13	52643094	C	T	+	intergenic
13	52643324	C	A	+	intergenic
13	52647564	T	C	-	intergenic
13	52648529	A	C	-	intergenic
13	52648563	T	A	-	intergenic
13	52648676	C	G	-	intergenic
13	52648715	T	C	-	intergenic
13	53366177	C	T	-	intergenic
13	53366345	A	G	-	synonymous	ENSBGRG00000015174
13	53366456	T	C	-	synonymous	ENSBGRG00000015174
13	54909659	C	T	-	intergenic
13	54919868	C	T	-	synonymous	SORL1
13	54922405	G	T	-	missense	SORL1
13	54937750	C	T	-	missense	SORL1
13	54962340	T	C	-	synonymous	SORL1
13	54962343	T	G	-	synonymous	SORL1
13	54969222	C	T	-	synonymous	SORL1
13	54980641	C	T	-	synonymous	SORL1
13	55021573	G	A	-	synonymous	SORL1
13	55024527	T	C	-	synonymous	SORL1
13	55268506	C	T	-	intergenic
13	56168254	G	A	-	synonymous	ARHGEF12
13	5647952	C	T	+	synonymous	DGAT2
13	56485169	A	C	-	missense	OAF
13	57496846	G	A	+	intronic	USP2
13	57891604	G	A	+	intergenic
13	58152336	C	T	+	intergenic
13	58348667	C	A	-	splice	ENSBGRG00000021523
13	58363738	C	T	-	ncRNA	ENSBGRG00000021523
13	60031170	A	G	+	intronic	SIK3
13	60209597	G	A	+	missense	SIK3
13	60315678	G	C	+	missense	ZPR1
13	60331714	C	A	+	missense	BUD13
13	60335676	G	A	+	synonymous	BUD13
13	6119367	C	G	-	3UTR	WNT11
13	6304019	T	C	-	missense	ENSBGRG00000017688
13	63338056	G	A	-	intergenic
13	63350538	G	A	-	intronic	ZBTB16
13	63361162	C	T	-	intronic	ZBTB16
13	63373950	T	C	-	intronic	ZBTB16
13	63376031	C	T	-	intronic	ZBTB16
13	63377316	G	A	-	intronic	ZBTB16
13	63378234	T	C	-	intronic	ZBTB16
13	63378624	T	C	-	intronic	ZBTB16
13	63379354	C	T	-	intronic	ZBTB16
13	63380430	G	C	-	intronic	ZBTB16
13	63380944	T	G	-	intronic	ZBTB16
13	63382005	C	A	-	intronic	ZBTB16
13	63384372	A	G	-	intronic	ZBTB16
13	63385374	G	A	-	intronic	ZBTB16
13	63386496	G	A	-	intronic	ZBTB16
13	63388824	A	G	-	intronic	ZBTB16
13	63389826	G	T	-	intronic	ZBTB16
13	63390833	T	G	-	intronic	ZBTB16
13	63392507	G	A	-	intronic	ZBTB16
13	63393545	G	A	-	intronic	ZBTB16
13	63393747	C	T	-	intronic	ZBTB16
13	63393748	T	C	-	intronic	ZBTB16
13	63393982	G	T	-	intronic	ZBTB16
13	63399369	T	A	-	intronic	ZBTB16
13	63404757	G	A	-	intronic	ZBTB16
13	63408331	T	C	-	intronic	ZBTB16
13	63408678	A	G	-	intronic	ZBTB16
13	63412276	A	G	-	intronic	ZBTB16
13	63417980	G	A	-	intronic	ZBTB16
13	63418453	C	T	-	intronic	ZBTB16
13	63420031	G	A	-	intronic	ZBTB16
13	63423311	G	A	-	intronic	ZBTB16
13	63423589	C	G	-	intronic	ZBTB16
13	63424328	C	T	-	intronic	ZBTB16
13	63428013	C	T	-	intronic	ZBTB16
13	63431082	C	T	-	intronic	ZBTB16
13	63436999	G	A	-	intronic	ZBTB16
13	63437742	A	G	-	intronic	ZBTB16
13	63439181	G	A	-	intronic	ZBTB16
13	63440194	G	A	-	intronic	ZBTB16
13	63440785	C	T	-	intronic	ZBTB16
13	63441221	T	A	-	intronic	ZBTB16
13	63445774	G	A	-	intronic	ZBTB16
13	63455254	C	T	-	intronic	ZBTB16
13	63455812	A	G	-	intronic	ZBTB16
13	63470068	G	A	-	intronic	ZBTB16
13	63470279	C	T	-	intronic	ZBTB16
13	63470492	G	A	-	intronic	ZBTB16
13	63473378	G	A	-	intronic	ZBTB16
13	63473964	G	A	-	intronic	ZBTB16
13	63474017	A	C	-	intronic	ZBTB16
13	63474216	T	G	-	intronic	ZBTB16
13	63477845	G	A	-	intronic	ZBTB16
[truncated: 9,170 more rows]
