# Supplementary material for: Genome-Wide Identification of RNA Editing Sites Affecting Muscle Development in Yak
Source: Front Vet Sci. 2022 Jun 28;9:871814. doi: 10.3389/fvets.2022.871814 (PMC9274240; doi:10.3389/fvets.2022.871814)
Supplement: Supplementary file 6 [file Table_5.XLSX]

## Sheet: Sheet1
Table S5 List of conserved RNA editing between yak and human
Chromosome	Position	Strand	Region	Gene name	Homologous to human genes
3	8058040	-	missense	COPA	Yes
8	7491374	+	intronic	ENSBGRG00000003221
10	22756872	+	synonymous	PTPRK	Yes
11	28944768	-	intergenic	NEMF
14	39519826	-	synonymous	TARDBP	Yes
17	32505061	+	synonymous	DNAJA4	Yes
19	22657865	+	ncRNA	ENSBGRE00000047761
24	7196817	-	synonymous	ENSBGRG00000012017
