# Supplementary material for: Genome-Wide Identification of RNA Editing Sites Affecting Muscle Development in Yak
Source: Front Vet Sci. 2022 Jun 28;9:871814. doi: 10.3389/fvets.2022.871814 (PMC9274240; doi:10.3389/fvets.2022.871814)
Supplement: Supplementary file 7 [file Table_6.XLSX]

## Sheet: Interaction loss
Table S6 List of RNA editing sites that impacted miRNA binding capacity
miRNA	Chromosome	Position	Gene_name
bta-miR-128	1	87034126	MASP1
bta-miR-181a	1	45365362	RIOX2
bta-miR-181b	1	45365362	RIOX2
bta-miR-181c	1	45365362	RIOX2
bta-miR-181d	1	45365362	RIOX2
bta-miR-197	1	28867971	ADAMTS5
bta-miR-2284q	1	147352176	RYK
bta-miR-2285af	1	147352176	RYK
bta-miR-2285ck	1	147352176	RYK
bta-miR-2285dm	1	147352176	RYK
bta-miR-27a-3p	1	87034126	MASP1
bta-miR-27b	1	87034126	MASP1
bta-miR-3660	1	46061513	CLDND1
bta-miR-10175-5p	2	4810159	PINK1
bta-miR-11979	2	4808317	PINK1
bta-miR-12051	2	4810385	PINK1
bta-miR-142-5p	2	35901881	PECR
bta-miR-185	2	4810159	PINK1
bta-miR-2284e	2	47016528	PARD3B
bta-miR-345-5p	2	125909500	CHRNA1
bta-miR-11989	5	116996058	ENSBGRG00000000778
bta-miR-11989	5	116996059	ENSBGRG00000000778
bta-miR-134	5	33580035	RTCB
bta-miR-2285aq	5	124884565	FBLN1
bta-miR-2285bi	5	124884565	FBLN1
bta-miR-2441	5	121994461	RRP7A
bta-miR-2895	5	115717471	ERC1
bta-miR-2917	5	33580035	RTCB
bta-miR-502b	5	33580269	RTCB
bta-miR-194	6	54056548	SCFD2
bta-miR-2285bu	6	10278067	RAB28
bta-miR-2404	6	356611	KIAA0232
bta-miR-631	6	10278067	RAB28
bta-miR-378d	7	10664977	NFX1
bta-miR-12064	8	75242689	ADAM19
bta-miR-2285bv	8	89595444	ENSBGRG00000002552
bta-miR-2288	8	75242689	ADAM19
bta-miR-2340	8	103686176	RHOBTB3
bta-miR-2357	8	47843549	ABHD17A
bta-miR-2441	8	13233279	ENSBGRG00000000944
bta-miR-2917	8	43722858	ENSBGRG00000014048
bta-miR-10180-3p	9	10849993	RAPGEF1
bta-miR-11999	9	30974959	EXOC6B
bta-miR-1224	9	106473428	SMC6
bta-miR-142-5p	9	112040580	LPIN1
bta-miR-1835	9	7213038	AK1
bta-miR-2285s	9	30974959	EXOC6B
bta-miR-2334	9	13821888	MED22
bta-miR-2443	9	13633143	AGPAT2
bta-miR-2464-3p	9	114265087	ITGB1BP1
bta-miR-329b	9	113723443	CYS1
bta-miR-3431	9	7169959	ENG
bta-miR-2425-5p	10	96814975	SMOC2
bta-miR-2472	10	98468628	RPS6KA2
bta-miR-6501	10	96814975	SMOC2
bta-miR-12043	11	71474441	SUSD6
bta-miR-1284	11	74454348	DPF3
bta-miR-1468	11	57833233	TMEM260
bta-miR-2377	11	74454348	DPF3
bta-miR-2893	11	69401863	ZFYVE26
bta-miR-6119-3p	11	66600355	CHURC1
bta-miR-12021	12	44126078	ATRN
bta-miR-12052	12	43941527	AP5S1
bta-miR-2285bc	12	44126078	ATRN
bta-miR-2285cc	12	44126078	ATRN
bta-miR-2285ce	12	44126078	ATRN
bta-miR-2285da	12	44126078	ATRN
bta-miR-2285dd	12	44126078	ATRN
bta-miR-2285df	12	44126078	ATRN
bta-miR-2290	12	70220572	NEURL2
bta-miR-2486-3p	12	43941527	AP5S1
bta-miR-12030	13	6119367	WNT11
bta-miR-12043	13	2058108	SMTNL1
bta-miR-12060	13	4876326	VPS26B
bta-miR-21-3p	13	34412847	ARAP1
bta-miR-214	13	34412847	ARAP1
bta-miR-2411-5p	13	38952186	ARFIP2
bta-miR-2897	13	4876326	VPS26B
bta-miR-761	13	34412847	ARAP1
bta-miR-2285dk	14	21194589	ENSBGRG00000008040
bta-miR-2303	14	21194589	ENSBGRG00000008040
bta-miR-2413	14	50027777	PLEKHM2
bta-miR-2461-3p	14	21194589	ENSBGRG00000008040
bta-miR-338	14	41234828	H6PD
bta-miR-532	14	85926348	ELK4
bta-miR-759	14	21194589	ENSBGRG00000008040
bta-miR-2459	15	18834639	NAXD
bta-miR-10172-3p	16	18626411	RNF150
bta-miR-10175-5p	16	56204823	SCARB1
bta-miR-11975	16	81100818	ENSBGRG00000023569
bta-miR-11976	16	81100818	ENSBGRG00000023569
bta-miR-185	16	56204823	SCARB1
bta-miR-2284i	16	56204823	SCARB1
bta-miR-2285al-5p	16	63949065	NOS1
bta-miR-2285cw	16	63949065	NOS1
bta-miR-2311	16	19093242	ENSBGRG00000022257
bta-miR-2313-3p	16	79868617	PPIL2
bta-miR-2323	16	75968974	KREMEN1
bta-miR-2334	16	53213280	SLC15A4
bta-miR-2886	16	80853396	ARVCF
bta-miR-29b	16	79183931	GUCD1
bta-miR-29c	16	79183931	GUCD1
bta-miR-29d-3p	16	79183931	GUCD1
bta-miR-335	16	59080492	RHOF
bta-miR-103	17	32172225	TBC1D2B
bta-miR-107	17	32172225	TBC1D2B
bta-miR-12026	17	75461080	JAG2
bta-miR-12043	17	30816613	ENSBGRG00000015736
bta-miR-12059	17	30816613	ENSBGRG00000015736
bta-miR-1247-3p	17	75461080	JAG2
bta-miR-2299-3p	17	75461080	JAG2
bta-miR-371	17	36158484	EDC3
bta-miR-421	17	75095313	ENSBGRG00000005221
bta-miR-873	17	75674858	PACS2
bta-miR-2333	18	3817739	KLHL38
bta-miR-11998	19	26111084	ORMDL3
bta-miR-12035	19	31849225	DHRS7B
bta-miR-17-3p	19	9189151	PRPSAP1
bta-miR-2302	19	26984462	LASP1
bta-miR-2331-3p	19	9189151	PRPSAP1
bta-miR-2339	19	20997227	NMT1
bta-miR-2362	19	20997262	NMT1
bta-miR-2416	19	27950394	MRPL10
bta-miR-2460	19	54650796	ENSBGRG00000021399
bta-miR-2466-5p	19	9997894	SEC14L1
bta-miR-425-5p	19	8227658	GGA3
bta-miR-217	20	66051502	ITPKC
bta-miR-2415-3p	20	53426900	ENSBGRG00000013356
bta-miR-3064	20	38381410	CRISPLD2
bta-miR-2334	21	16733465	MAPRE2
bta-miR-2442	21	56415052	NEDD4L
bta-miR-409b	21	38877820	RAB31
bta-miR-503-5p	21	16733465	MAPRE2
bta-miR-6519	21	16733465	MAPRE2
bta-miR-7	21	55549570	FECH
bta-miR-2285aq	22	51578359	SEC22C
bta-miR-2285bi	22	51578359	SEC22C
bta-miR-2286	22	3156371	XPC
bta-miR-330	22	3156371	XPC
bta-miR-12057	24	6745389	ENSBGRG00000008574
bta-miR-210	24	55160269	PXDC1
bta-miR-2285be	24	29397821	RXRB
bta-miR-2296	24	55524751	BPHL
bta-miR-2320-5p	24	18902612	PPP2R5D
bta-miR-2381	24	52513178	RIOK1
bta-miR-2388-5p	24	27046377	FANCE
bta-miR-2436-5p	24	17733936	ENSBGRG00000009813
bta-miR-3533	24	22097610	MOCS1
bta-miR-3957	24	29397821	RXRB
bta-miR-551a	24	27914646	ILRUN
bta-miR-551b	24	27914646	ILRUN
bta-miR-6517	24	18902612	PPP2R5D
bta-miR-6526	24	55160269	PXDC1
bta-miR-10162-5p	25	48293005	FAM53B
bta-miR-1225-3p	25	22285381	SLC25A28
bta-miR-2388-3p	25	48293197	FAM53B
bta-miR-2415-3p	25	48293005	FAM53B
bta-miR-412	25	32801835	XPNPEP1
bta-miR-487b	25	13592737	RPP30
bta-miR-21-3p	26	9587154	HIP1
bta-miR-214	26	9587154	HIP1
bta-miR-2892	26	5728051	LFNG
bta-miR-6530	26	18958903	XPO6
bta-miR-658	26	18958903	XPO6
bta-miR-761	26	9587154	HIP1
bta-miR-12023	27	48682138	GALNT2
bta-miR-29b	27	47084765	CXCL12
bta-miR-29c	27	47084765	CXCL12
bta-miR-29d-3p	27	47084765	CXCL12
bta-miR-6529b	27	31160485	DUPD1
bta-miR-12017	28	16566208	IKBKB
bta-miR-2285dh	28	16566208	IKBKB

## Sheet: Interactions gain
miRNA	Chromosome	Position	Gene_name
bta-miR-101	3	16133331	TADA1
bta-miR-10162-5p	9	13633143	AGPAT2
bta-miR-10162-5p	22	54113168	GORASP1
bta-miR-10164-3p	11	69400783	ZFYVE26
bta-miR-10166-5p	19	26984288	LASP1
bta-miR-10169-3p	14	25064232	ITPKB
bta-miR-10175-3p	8	103720654	ENSBGRG00000011291
bta-miR-10177-5p	5	123440759	SAMM50
bta-miR-106a	5	30664540	HMOX1
bta-miR-106b	5	30664540	HMOX1
bta-miR-1179	6	79275020	ENSBGRG00000011943
bta-miR-1197	19	26111084	ORMDL3
bta-miR-11974	3	128684996	SCLY
bta-miR-11977	8	47843549	ABHD17A
bta-miR-11980	17	75461080	JAG2
bta-miR-11981	16	81100672	ENSBGRG00000023569
bta-miR-11983	9	14559708	WDR5
bta-miR-11989	11	1420647	AJUBA
bta-miR-11992	22	4900695	MKRN2
bta-miR-11996	24	29397821	RXRB
bta-miR-11996	27	31160485	DUPD1
bta-miR-12008	4	7269414	ENSBGRG00000012528
bta-miR-12009	3	108198352	CYP4B1
bta-miR-12009	16	79183934	GUCD1
bta-miR-12017	1	156135868	ENSBGRG00000019941
bta-miR-12017	5	123440759	SAMM50
bta-miR-12023	16	80471733	ENSBGRG00000019056
bta-miR-12026	19	9999229	SEC14L1
bta-miR-12030	25	20032521	RRP12
bta-miR-12034	5	121994214	SERHL2
bta-miR-12034	25	20032521	RRP12
bta-miR-12035	11	1420647	AJUBA
bta-miR-12035	11	71474441	SUSD6
bta-miR-12039	5	116996435	ENSBGRG00000000778
bta-miR-12041	24	22097610	MOCS1
bta-miR-12043	9	38893679	EIF2AK2
bta-miR-12043	16	79758353	PPM1F
bta-miR-12053	8	42128139	PDLIM7
bta-miR-12060	13	34412847	ARAP1
bta-miR-12061	19	23637933	STAT3
bta-miR-12062	3	119615327	STK40
bta-miR-1247-5p	26	45083252	ENSBGRG00000024149
bta-miR-1271	25	56880489	TUBGCP2
bta-miR-1301	19	26984288	LASP1
bta-miR-1306	24	27914392	ILRUN
bta-miR-133a	1	45363743	CRYBG3
bta-miR-133b	1	45363743	CRYBG3
bta-miR-134	18	22196043	SULF1
bta-miR-135a	14	85926348	ELK4
bta-miR-135b	14	85926348	ELK4
bta-miR-1388-3p	2	4808367	PINK1
bta-miR-1388-3p	19	17288072	SMARCD2
bta-miR-141	1	87044408	MASP1
bta-miR-146a	17	75673609	PACS2
bta-miR-146b	17	75673609	PACS2
bta-miR-151-5p	2	4808504	PINK1
bta-miR-17-5p	5	30664540	HMOX1
bta-miR-182	1	147352176	RYK
bta-miR-184	28	16566257	IKBKB
bta-miR-1842	12	70220572	NEURL2
bta-miR-1842	16	59080492	RHOF
bta-miR-194	26	2637242	CYTH3
bta-miR-194b-3p	19	32237706	NT5M
bta-miR-200a	1	87044408	MASP1
bta-miR-204	7	17828876	AOPEP
bta-miR-204	14	81493690	CYB5R1
bta-miR-208a	3	131680977	HDLBP
bta-miR-208b	3	131680977	HDLBP
bta-miR-20a	5	30664540	HMOX1
bta-miR-20b	5	30664540	HMOX1
bta-miR-210	16	70124088	ENSBGRG00000026445
bta-miR-211	7	17828876	AOPEP
bta-miR-211	14	81493690	CYB5R1
bta-miR-21-3p	9	10851723	RAPGEF1
bta-miR-21-3p	19	29042530	CALCOCO2
bta-miR-214	3	111201147	ATP6V0B
bta-miR-214	22	54112847	GORASP1
bta-miR-216a	2	4808367	PINK1
bta-miR-216b	24	10143367	MCM3
bta-miR-2284r	2	4810094	PINK1
bta-miR-2284w	20	38381240	CRISPLD2
bta-miR-2285aa	3	115657057	ENSBGRG00000000267
bta-miR-2285af	5	72195217	ANO6
bta-miR-2285al-5p	7	10664975	NFX1
bta-miR-2285bb	7	10664975	NFX1
bta-miR-2285bg	26	6972769	SUN1
bta-miR-2285by	7	10664975	NFX1
bta-miR-2285cb	19	20997253	NMT1
bta-miR-2285cj	3	115657057	ENSBGRG00000000267
bta-miR-2285cq	7	10664975	NFX1
bta-miR-2285dj	7	10664975	NFX1
bta-miR-2285o	26	6972769	SUN1
bta-miR-2286	19	26110301	ORMDL3
bta-miR-2290	9	59004208	MTIF2
bta-miR-2299-3p	19	9999229	SEC14L1
bta-miR-2301	19	20041176	ENSBGRG00000021211
bta-miR-2306	21	13219008	ENSBGRG00000024398
bta-miR-2306	22	3156469	XPC
bta-miR-2313-3p	25	26111007	PDCD11
bta-miR-2319b	6	22898199	ENOPH1
bta-miR-2323	24	6745389	ENSBGRG00000008574
bta-miR-2334	9	10851723	RAPGEF1
bta-miR-2334	19	29042530	CALCOCO2
bta-miR-2339	1	87044408	MASP1
bta-miR-2342	5	33084241	TIMP3
bta-miR-2360	5	116996435	ENSBGRG00000000778
bta-miR-2360	21	16733625	MAPRE2
bta-miR-2364	6	22898199	ENOPH1
bta-miR-2370-3p	24	7979036	PPT2
bta-miR-2376	24	29397821	RXRB
bta-miR-2376	27	31160485	DUPD1
bta-miR-2385-5p	22	54112847	GORASP1
bta-miR-2397-3p	9	95800028	BABAM2
bta-miR-2397-3p	13	34412847	ARAP1
bta-miR-2399-5p	18	74118798	ZFAND1
bta-miR-2407	14	47149579	CEP104
bta-miR-2408	3	2728347	SMG5
bta-miR-2411-3p	20	36104377	ZCCHC14
bta-miR-2411-5p	1	87044644	MASP1
bta-miR-2414	22	55247321	ENSBGRG00000014207
bta-miR-2415-3p	22	3156469	XPC
bta-miR-2417	3	119615327	STK40
bta-miR-2418	11	71473769	SUSD6
bta-miR-2425-5p	3	128684996	SCLY
bta-miR-2425-5p	9	13633143	AGPAT2
bta-miR-2425-5p	26	43669598	UBALD1
bta-miR-2432	11	92956088	FOXN3
bta-miR-2438	22	55247321	ENSBGRG00000014207
bta-miR-2439-3p	6	10278182	RAB28
bta-miR-2441	19	26111084	ORMDL3
bta-miR-2442	13	34412847	ARAP1
bta-miR-2449	5	116996435	ENSBGRG00000000778
bta-miR-2449	21	16733625	MAPRE2
bta-miR-2455	6	22898199	ENOPH1
bta-miR-2457	19	31849225	DHRS7B
bta-miR-2461-5p	6	22898199	ENOPH1
bta-miR-2465	24	22097812	MOCS1
bta-miR-2467-3p	26	43669598	UBALD1
bta-miR-2474	9	10851344	RAPGEF1
bta-miR-2474	17	75461080	JAG2
bta-miR-2478	5	72195217	ANO6
bta-miR-2486-5p	17	75675244	PACS2
bta-miR-2489	20	49720792	UQCRFS1
bta-miR-2889	28	30003023	PPP1R3B
bta-miR-2917	10	23543100	CYB5R4
bta-miR-296-5p	5	116996435	ENSBGRG00000000778
bta-miR-296-5p	14	25064232	ITPKB
bta-miR-299	2	4810567	PINK1
bta-miR-29b	2	4808274	PINK1
bta-miR-29b	4	117105907	PON2
bta-miR-29c	2	4808274	PINK1
bta-miR-29c	4	117105907	PON2
bta-miR-29d-3p	2	4808274	PINK1
bta-miR-29d-3p	4	117105907	PON2
bta-miR-29d-5p	2	4810106	PINK1
bta-miR-302c	5	30664540	HMOX1
bta-miR-3064	19	8227046	GGA3
bta-miR-3065	14	60468066	TOR1AIP1
bta-miR-3065	29	14106979	NFRKB
bta-miR-3141	16	81100672	ENSBGRG00000023569
bta-miR-3154	10	96814975	SMOC2
bta-miR-3154	19	17304661	FTSJ3
bta-miR-320a	19	41491926	ENSBGRG00000025617
bta-miR-323b-3p	8	89595444	ENSBGRG00000002552
bta-miR-324	4	15533646	ESYT2
bta-miR-329a	21	38877442	RAB31
bta-miR-338	6	79275020	ENSBGRG00000011943
bta-miR-340	28	17324776	GPAT4
bta-miR-3432a	11	71473769	SUSD6
bta-miR-345-3p	20	36104377	ZCCHC14
bta-miR-345-5p	2	125909404	CHRNA1
bta-miR-34a	22	1619435	ENSBGRG00000012704
bta-miR-34b	22	1619435	ENSBGRG00000012704
bta-miR-34c	22	1619435	ENSBGRG00000012704
bta-miR-3604	20	22110497	POLR2C
bta-miR-362-3p	21	38877442	RAB31
bta-miR-377	21	38877442	RAB31
bta-miR-379	X	38641043	MPP1
bta-miR-409a	4	17487486	DENND2A
bta-miR-412	20	21018090	SLC38A7
bta-miR-449a	22	1619435	ENSBGRG00000012704
bta-miR-449b	22	1619435	ENSBGRG00000012704
bta-miR-449c	22	1619435	ENSBGRG00000012704
bta-miR-484	7	4253656	FAM160B2
bta-miR-484	22	54113168	GORASP1
bta-miR-493	16	80471733	ENSBGRG00000019056
bta-miR-494	5	72195556	ANO6
bta-miR-495	2	144861030	LIMS2
bta-miR-503-5p	19	29042530	CALCOCO2
bta-miR-542-5p	19	9999229	SEC14L1
bta-miR-562	16	53213280	SLC15A4
bta-miR-562	26	2242305	LMTK2
bta-miR-584	16	75968974	KREMEN1
bta-miR-6501	3	128684996	SCLY
bta-miR-6501	9	13633143	AGPAT2
bta-miR-6501	26	43669598	UBALD1
bta-miR-6517	2	4808367	PINK1
bta-miR-6517	11	6915957	TLE3
bta-miR-6519	19	29042530	CALCOCO2
bta-miR-6528	24	27914178	ILRUN
bta-miR-6530	12	43941527	AP5S1
bta-miR-658	12	43941527	AP5S1
bta-miR-664a	8	28201047	PRRC1
bta-miR-665	14	25064439	ITPKB
bta-miR-760-3p	12	70220572	NEURL2
bta-miR-760-3p	16	59080492	RHOF
bta-miR-761	3	111201147	ATP6V0B
bta-miR-761	22	54112847	GORASP1
bta-miR-767	3	2691778	SLC25A44
bta-miR-767	4	117105907	PON2
bta-miR-767	20	35036493	ENSBGRG00000026904
bta-miR-7857-5p	2	4648104	MUL1
bta-miR-7863	7	10664977	NFX1
bta-miR-8550	16	59080492	RHOF
bta-miR-8550	22	54113168	GORASP1
bta-miR-874	16	75968974	KREMEN1
bta-miR-875	11	1503520	ACIN1
bta-miR-93	5	30664540	HMOX1
bta-miR-940	8	28201047	PRRC1
bta-miR-96	25	56880489	TUBGCP2
bta-miR-9851	3	2691778	SLC25A44
bta-miR-9851	6	4425266	SLBP
bta-miR-9851	20	35036493	ENSBGRG00000026904
