# Supplementary material for: Genome-Wide Identification of RNA Editing Sites Affecting Muscle Development in Yak
Source: Front Vet Sci. 2022 Jun 28;9:871814. doi: 10.3389/fvets.2022.871814 (PMC9274240; doi:10.3389/fvets.2022.871814)
Supplement: Supplementary file 8 [file Table_7.XLSX]

## Sheet: Interaction loss
Table S7 List of differentially edited RNA editing sites between the ES and AS
Region	Position	ES1	ES2	ES3	AS1	AS2	AS3	P value	Type	Gene_name
1	115991315	0	0	0	0.48	1	1	0.0088	intronic	PPM1L
1	116019935	0	0	0	0.6	0.57	0.4	0.0011	intronic	PPM1L
1	116029844	0	0	0	0.55	0.38	0.43	0.001	intronic	PPM1L
1	116037514	0	0	0	0.68	0.4	0.6	0.0025	intronic	PPM1L
1	116044409	0	0	0	0.59	0.58	0.59	0.001	intergenic
1	116045131	0	0	0	0.63	0.42	0.5	0.0011	intergenic
1	116045381	0	0	0	0.46	0.45	0.75	0.0049	synonymous	ENSBGRG00000011832
1	116047107	0	0	0	0.36	0.5	0.43	0.001	intergenic
1	116052462	0	0	0	1	0.62	0.42	0.0162	intronic	PPM1L
1	116060668	0	0	0	1	0.27	0.6	0.0418	intronic	PPM1L
1	116070733	0	0	0	0.98	0.48	0.6	0.0104	intronic	PPM1L
1	116080125	0	0	0.36	1	1	1	0.0018	intronic	PPM1L
1	116082264	0	0	0	0.43	0.7	0.63	0.0019	intronic	PPM1L
1	116091457	0	0	0	0.07	0.21	0.23	0.0278	intronic	PPM1L
1	118744982	1	1	1	0.07	0	0	0.001	synonymous	ENSBGRG00000015623
1	125739173	0.12	0.09	0.11	0.06	0.08	0.08	0.0394	intronic	MBNL1
1	139457165	0	0	0	1	0.7	0.43	0.0125	intergenic
1	145145748	0	0	0	0.55	0.58	0.4	0.001	intronic	PPP2R3A
1	145149486	0	0	0	0.43	0.59	0.47	0.001	intronic	PPP2R3A
1	145153269	0	0	0	0.36	0.57	0.48	0.0015	intronic	PPP2R3A
1	145154548	0	0	0	0.52	0.57	0.39	0.001	intronic	PPP2R3A
1	158068613	0.35	0.48	0.47	1	1	1	0.001	intergenic
1	159219037	1	1	1	0.98	0.99	0.99	0.0161	splice	COL6A2
1	159219039	1	1	1	0.98	0.99	0.99	0.0161	splice	COL6A2
1	166952868	0	0	0	0.86	0.68	1	0.001	intronic	ANKRD28
1	168300424	0	0	0	0.55	0.36	0.44	0.0012	intronic	PLCL2
1	168302899	0	0	0	0.57	0.46	0.37	0.0013	intronic	PLCL2
1	168308032	0	0	0	0.38	0.51	0.19	0.0179	intronic	PLCL2
1	168320009	0	0	0	0.5	0.53	0.7	0.001	intronic	PLCL2
1	172040115	0	0	0	0.58	0.42	0.6	0.001	intronic	ENSBGRG00000001807
1	28314491	0.56	0.55	0.65	0	0	0	0.001	intergenic
1	28315263	0.52	0.59	0.44	0	0	0	0.001	intergenic
1	37798891	0	0	0	1	0.54	0.76	0.0045	intronic	MRPS6
1	37800159	0	0	0	1	0.5	0.63	0.009	intronic	MRPS6
1	37802894	0	0	0	0.42	0.5	0.8	0.0077	intronic	MRPS6
1	84376232	0	0	0	0.59	0.44	0.58	0.001	intronic	TP63
10	101301913	0	0	0	0.63	0.37	0.43	0.0037	intronic	QKI
10	101313474	0	0	0	0.44	0.57	0.59	0.001	intronic	QKI
10	101317233	0	0	0	0.68	0.68	0.37	0.0051	intronic	QKI
10	101366030	0	0	0	0.24	0.45	0.3	0.0062	intronic	QKI
10	102491111	0.3	0.47	0.35	0.51	0.58	0.57	0.0307	missense	PRKN
10	104655530	0	0	0	1	0.51	0.47	0.0179	intergenic
10	106573325	0.25	0.18	0.25	0	0	0	0.001	intronic	ZDHHC14
10	14394214	0	0	0	0.67	0.36	0.8	0.0095	intronic	PDE7B
10	14394370	0	0	0	0.18	0.12	0.2	0.0023	intronic	PDE7B
10	14394419	0	0	0	0.12	0.13	0.2	0.004	intronic	PDE7B
10	14395619	0	0	0	0.62	0.4	0.4	0.003	intronic	PDE7B
10	14396517	0	0	0	0.5	0.6	0.4	0.001	intronic	PDE7B
10	14403583	0	0	0	0.69	0.59	0.71	0.001	intronic	PDE7B
10	14427331	0	0	0	0.5	0.4	0.52	0.001	intronic	PDE7B
10	15335129	0.49	0.48	0.4	0	0	0	0.001	intergenic
10	15335135	0.48	0.47	0.41	0	0	0	0.001	intergenic
10	16754491	0	0	0	1	1	0.5	0.0075	intronic	EYA4
10	16788698	0	0	0	1	0.34	0.41	0.0495	intronic	EYA4
10	17018916	0	0	0	0.61	0.44	0.48	0.001	intronic	EYA4
10	17031218	0	0	0	0.43	1	0.47	0.0261	intronic	EYA4
10	17034728	0	0	0	1	1	0.57	0.0039	intronic	EYA4
10	21815593	0	0	0	0.5	0.43	0.5	0.001	intronic	LAMA2
10	26839407	0.53	0.51	0.36	0	0	0	0.001	missense	RARS2
10	26888473	1	0.26	1	0	0	0	0.0379	synonymous	RARS2
10	28473782	0.12	0.19	0.09	0	0	0	0.0108	intergenic
10	55520843	0	0	0	1	0.41	1	0.015	intronic	HS3ST5
10	64651179	0	0	0	1	0.56	1	0.0043	intronic	TRDN
10	64657767	0	0	0	0.63	0.67	0.45	0.001	intronic	TRDN
10	64657922	0	0	0	0.45	0.6	0.54	0.001	intronic	TRDN
10	64658159	0	0	0	0.37	0.57	0.46	0.0013	intronic	TRDN
10	64658508	0	0	0	0.5	0.68	0.56	0.001	intronic	TRDN
10	64660519	0	0	0	0.46	0.58	0.59	0.001	intronic	TRDN
10	64662178	0	0	0	0.58	0.65	0.6	0.001	intronic	TRDN
10	64662194	0	0	0	0.53	0.65	0.62	0.001	intronic	TRDN
10	64673735	0	0	0	1	0.67	1	0.0013	intronic	TRDN
10	64684115	0	0	0.36	1	0.69	1	0.008	intergenic
10	7302918	0	0	0	0.39	0.43	0.46	0.001	intergenic
10	7305323	0	0	0	1	0.49	0.47	0.0197	intergenic
10	7329356	0	0	0	0.46	0.48	0.4	0.001	intergenic
10	7336309	0	0	0	0.36	0.46	0.41	0.001	intergenic
10	7438125	0	0	0	0.47	0.5	0.5	0.001	intergenic
10	7438782	0	0	0	0.52	0.56	0.46	0.001	intergenic
10	78968815	0	0	0	1	0.4	0.69	0.0158	intronic	FILIP1
10	82123355	0	0	0	0.5	0.23	0.33	0.011	intronic	KCNQ5
10	98469542	0	0	0	0.66	0.36	0.62	0.0044	3UTR	RPS6KA2
11	12335132	0	0	0	0.69	0.16	0.45	0.0474	intergenic
11	12335138	0	0	0	0.62	0.2	0.38	0.0303	intergenic
11	13822452	0	0	0	0.9	0.5	1	0.0064	intergenic
11	13896175	0	0	0	0.42	1	0.42	0.0338	intronic	CMYA5
11	13900296	0	0	0	0.64	0.64	0.59	0.001	intronic	CMYA5
11	14180512	0	0	0	0.5	0.54	0.53	0.001	intronic	HOMER1
11	14193926	0	0	0	0.53	0.34	0.24	0.0122	intronic	HOMER1
11	1792335	0.57	0.99	0.57	0	0	0	0.0071	missense	MYH6
11	1792340	0.47	0.98	0.57	0	0	0	0.0125	missense	ENSBGRG00000008201
11	1801236	0.91	0.87	0.99	0.76	0.75	0.57	0.0318	synonymous	MYH6
11	1801251	0.9	0.86	0.98	0.79	0.8	0.72	0.0297	synonymous	MYH6
11	1802897	0	0	0	0.37	0.33	0.18	0.0071	synonymous	MYH6
11	20401494	0	0	0	0.06	0.05	0.05	0.001	synonymous	ENSBGRG00000012981
11	28958538	0.17	0.17	0.06	0	0	0	0.022	intergenic
11	29941328	1	0.62	0.53	0	0.38	0	0.0371	intronic	ABHD12B
11	32251417	0	0	0	0.75	1	0.69	0.001	intronic	SNX1
11	32521848	0.1	0.08	0.07	0	0	0	0.001	intergenic
11	33544233	0	0	0	0.41	1	0.5	0.0256	intergenic
11	33547172	0	0	0	0.46	1	0.62	0.0124	3UTR	TPM1
11	35726171	0	0	0	1	1	1	0.001	intronic	RORA
11	35757239	0	0	0	0.83	0.78	0.3	0.0196	intronic	RORA
11	35800056	0	0	0	0.55	0.52	1	0.0113	intronic	RORA
11	35895438	0	0	0	1	0.62	1	0.0023	intronic	RORA
11	35968984	0	0	0	0.5	0.62	0.4	0.0013	intronic	RORA
11	35988136	0	0	0	0.64	0.5	0.45	0.001	intronic	RORA
11	4534102	0	0	0	1	0.38	0.55	0.0254	intronic	PKM
11	45499464	0.33	0.67	0.56	0	0	0	0.0066	intronic	FAM214A
11	66445555	0	0	0	0.53	1	0.51	0.0132	synonymous	SPTB
11	66448853	0	0	0	0.51	0.44	0.6	0.001	synonymous	SPTB
11	66449069	0	0	0	0.62	1	0.55	0.0066	synonymous	SPTB
11	69342855	0.42	0.42	1	0	0	0	0.0338	synonymous	VTI1B
11	69400764	0.48	0	0	1	1	0.92	0.0074	3UTR	ZFYVE26
11	69400870	0.53	0	0	1	1	0.72	0.0217	3UTR	ZFYVE26
11	71444734	1	1	1	0	0	0	0.001	missense	ENSBGRG00000007840
11	74514690	0	0	0	0.43	0.3	0.42	0.001	intronic	DPF3
11	74522549	0	0	0	0.5	0.29	0.19	0.0232	intergenic
11	76994063	0.33	0.36	0.26	0.16	0.17	0.24	0.0311	intergenic
11	88935932	0	0	0	0.52	0.45	0.4	0.001	intergenic
11	92217691	0.49	0.53	0.51	0	0	0	0.001	intergenic
11	92219555	0.58	0.54	0.54	0	0	0	0.001	intergenic
11	92219579	0.55	0.49	0.5	0	0	0	0.001	intergenic
11	94322903	0	0	0	1	0.94	0.5	0.0067	intergenic
11	94322944	0	0	0	1	1	0.35	0.0225	intergenic
12	1274277	0.31	0	0	0.53	1	0.56	0.032	intronic	ECHDC3
12	1274423	0.38	0	0	0.55	1	0.56	0.0417	intronic	ECHDC3
12	1274494	0.31	0	0	0.54	1	0.59	0.0274	intronic	ECHDC3
12	1274608	0	0	0	0.47	1	0.63	0.0112	intronic	ECHDC3
12	1276302	0.36	0.5	0	1	1	1	0.0087	intronic	ECHDC3
12	2015114	0	0	0	0.74	0.48	0.5	0.0024	intronic	CELF2
12	25682114	0	0	0	0.93	0.94	0.92	0.001	intergenic
12	25682115	0	0	0	1	1	1	0.001	intergenic
12	34731810	0.53	1	1	0.42	0	0.25	0.0354	missense	ANKRD16
12	34755940	0	0	0	0.36	0.8	0.82	0.0117	missense	ANKRD16
12	34756085	1	1	1	0.98	0.95	0.95	0.0161	synonymous	ENSBGRG00000009324
12	44016642	0.55	0.57	0.58	0	0	0	0.001	synonymous	HSPA12B
12	44099155	0.79	0.87	0.5	0	0.38	0	0.0248	missense	ADAM33
12	52374143	0	0	0	0.52	0.5	0.42	0.001	intronic	RBM38
12	56995078	0.59	0.42	0.51	0	0	0	0.001	synonymous	CDK5RAP1
12	62440708	0	0	0	0.67	0.43	0.64	0.0015	intergenic
12	6640835	0	0	0	0.51	0.52	0.53	0.001	intronic	PFKFB3
12	67932736	0	0	0	0.18	0.36	0.16	0.0214	intergenic
12	67937992	0	0	0	0.08	0.19	0.17	0.0123	intergenic
12	67948222	0.51	0.66	0.54	0	0	0	0.001	intergenic
12	67951582	0.42	0.45	0.6	0	0	0	0.001	synonymous	JPH2
12	67953027	0.53	0.53	0.54	0	0	0	0.001	synonymous	JPH2
12	69198799	0	0	0	0.33	1	1	0.0254	intronic	SDC4
12	70176340	0.14	0.23	0.28	0	0	0	0.0061	intronic	ACOT8
12	70220572	0	0	0.38	0.5	0.47	0.57	0.041	3UTR	NEURL2
12	73475336	0	0	0	0.45	0.71	0.48	0.0026	intergenic
13	17083364	0	0	0	0.5	1	0.56	0.0121	intergenic
13	28522501	0	0	0	0.62	0.54	0.41	0.001	intergenic
13	28527551	0	0	0	0.67	0.4	0.47	0.0032	intergenic
13	42644388	1	1	1	0	0	0	0.001	intergenic
13	45714518	0.38	0.41	0.67	0	0	0	0.0061	3UTR	MICAL2
13	63474216	0	0	0	0.31	0.73	1	0.0276	intronic	ZBTB16
13	63479948	0	0	0	0.47	0.52	1	0.0172	intronic	ZBTB16
13	63490279	0	0	0	0.4	0.47	1	0.0302	intronic	ZBTB16
13	63492175	0	0	0	0.63	0.46	1	0.012	intronic	ZBTB16
13	63493991	0	0	0	0.79	0.4	1	0.0142	intronic	ZBTB16
13	63495833	0	0	0	0.67	0.61	1	0.0033	intronic	ZBTB16
13	63506797	0	0	0	0.51	0.5	0.95	0.0117	intronic	ZBTB16
13	63521661	0.36	0	0	0.55	0.55	1	0.0392	intronic	ZBTB16
13	63525522	0	0	0	0.66	0.44	1	0.0127	intronic	ZBTB16
13	63529173	0	0	0	0.41	0.38	1	0.0417	intronic	ZBTB16
13	63532719	0	0	0	0.32	0.48	1	0.0431	intronic	ZBTB16
13	63541335	0	0	0	0.55	0.44	1	0.018	intronic	ZBTB16
13	63541581	0	0	0	0.48	0.36	1	0.0354	intronic	ZBTB16
13	63543487	0.24	0	0	0.49	0.49	1	0.0367	intronic	ZBTB16
13	63550008	0	0	0	0.56	0.48	1	0.0136	intronic	ZBTB16
13	63551770	0.26	0	0	0.53	0.47	1	0.0371	intronic	ZBTB16
13	63551860	0.21	0	0	0.51	0.53	1	0.0251	intronic	ZBTB16
13	63554861	0	0	0	0.47	0.55	1	0.0151	intronic	ZBTB16
14	39258037	0	0	0	1	0.5	1	0.0075	intergenic
14	42267458	1	0.64	1	0	0	0	0.0018	intronic	RERE
14	42267717	1	0.71	1	0	0	0.54	0.024	intronic	RERE
14	49062553	0	0	0	0.56	1	0.38	0.0246	intergenic
14	49062773	0	0	0	0.41	1	0.5	0.0256	intergenic
14	63078572	0	0	0	0.53	0.62	0.52	0.001	intronic	GLUL
14	63079673	0	0	0	0.49	0.57	0.51	0.001	intronic	GLUL
14	63081078	0	0	0	0.5	0.49	0.53	0.001	intronic	GLUL
14	63081947	0	0	0	0.6	0.59	0.53	0.001	intronic	GLUL
14	63082679	0	0	0	0.52	0.49	0.31	0.0026	intronic	GLUL
14	65255667	0	0	0	0.53	0.59	0.53	0.001	intergenic
14	70904110	0	0	0	1	0.57	0.98	0.0037	synonymous	RPS6KC1
14	71398962	0	0	0	0.52	1	0.39	0.0265	intergenic
14	71399068	0	0	0	0.48	1	0.52	0.0163	intergenic
14	71404254	0	0	0	0.52	1	0.6	0.0089	intronic	ATF3
14	71408238	0	0	0	0.55	1	0.34	0.0318	intronic	ATF3
14	76678985	0	0	0	0.5	0.18	0.28	0.0276	intergenic
14	76688550	0	0	0	0.33	0.44	0.41	0.001	intergenic
14	81355374	0	0	0	0.52	1	0.4	0.0251	intronic	ENSBGRG00000025040
14	81364505	0.21	0.16	0.23	0.1	0.1	0.05	0.0119	intergenic
14	82664970	0	0	0	1	1	0.68	0.0011	intronic	CSRP1
14	83328104	0.55	0.5	0.43	0	0	0	0.001	intergenic
14	84700392	0	0	0	0.72	0.52	0.71	0.001	intergenic
14	87092319	0.52	0.5	0.8	0	0	0	0.0033	missense	EIF2D
15	18150115	0.43	0.6	1	0	0	0	0.0161	synonymous	IRS2
15	18975710	0.7	0.62	1	0	0	0	0.0026	intergenic
15	45689525	0	0	0	1	0.67	1	0.0013	intronic	EEF1AKMT1
15	45689825	0	0	0.58	1	0.65	1	0.0378	intronic	EEF1AKMT1
15	45690159	0	0	0.43	0.92	0.59	1	0.022	intronic	EEF1AKMT1
15	45699626	0	0	0.33	1	0.49	1	0.0237	intergenic
15	47386880	0.34	0.23	0.19	0.07	0.08	0.06	0.0154	synonymous	ENSBGRG00000015156
15	62065587	0	0	0	1	0.48	0.71	0.0083	synonymous	WDFY2
15	64053121	0.29	0.24	0	1	0.54	0.56	0.0402	intergenic
16	18629558	0.96	0.83	0.89	0	0	0	0.001	intergenic
16	18631329	0	0	0.22	0.58	1	0.59	0.0143	intergenic
16	20063398	0	0	0	1	1	0.31	0.0286	intronic	SETD7
16	20304787	0.36	0.42	0.31	0.17	0.16	0.26	0.0207	intergenic
16	5064876	0	0	0	0.67	0.38	0.45	0.0046	intronic	NR3C2
16	5065626	0	0	0	0.6	0.42	0.5	0.001	intronic	NR3C2
16	57494611	0.6	0.36	0.65	0	0	0	0.0039	intronic	RILPL1
16	57495070	0.67	0.64	0.43	0	0	0	0.0015	intronic	RILPL1
16	61611860	0	0	0	0.36	0.64	0.75	0.0074	3UTR	TMEM233
16	61638928	0	0	0	0.62	0.29	0.67	0.0115	intronic	TMEM233
16	61640009	0	0	0	0.4	0.47	0.56	0.001	intronic	TMEM233
16	62016643	0	0	0	1	1	1	0.001	intergenic
16	68976402	0.73	0.61	0.57	0.4	0.52	0.43	0.036	intergenic
16	72852601	0	0	0	0.44	0.53	0.6	0.001	intronic	MYO18B
16	72922818	0	0	0	0.44	0.73	0.3	0.018	intronic	MYO18B
16	72924264	0	0	0	1	0.61	0.93	0.0021	intronic	MYO18B
16	72924270	0	0	0	0.7	0.52	0.93	0.0038	intronic	MYO18B
16	72924274	0	0	0	0.7	0.52	0.93	0.0038	intronic	MYO18B
16	72924534	0	0	0	0.63	0.8	0.91	0.001	intronic	MYO18B
16	80025102	0.6	0.55	0.46	0	0	0.39	0.0406	missense	PI4KA
16	80108693	0.54	0.4	0.57	0	0	0	0.001	intergenic
16	80108755	0.6	0.3	0.7	0	0	0	0.0114	intergenic
16	80109735	0.8	0.59	0.65	0	0	0	0.001	intergenic
16	80175750	1	1	1	0.47	0.49	0.48	0.001	intergenic
16	80178448	0.56	0.35	0.52	0	0	0	0.0018	intergenic
16	80247833	0.97	0.58	0.55	0	0.3	0.32	0.0443	intergenic
16	80412274	0.59	0.4	0.47	0	0	0	0.001	missense	ZNF74
16	80432188	0.45	0.47	0.47	0	0	0	0.001	intergenic
16	80478457	0.49	0.5	0.58	0	0	0	0.001	synonymous	ENSBGRG00000019056
16	80511643	0.8	0.35	0.5	0	0	0	0.0142	intergenic
17	21211151	0	0	0	0.58	1	0.67	0.0042	intergenic
17	21215439	0	0	0	0.52	1	0.42	0.0225	intergenic
17	23064269	0.2	0.2	0.22	0.13	0.12	0.13	0.001	intergenic
17	23065178	0.31	0.25	0.38	0.19	0.12	0.14	0.0191	intergenic
17	23065198	0.43	0.39	0.47	0.27	0.24	0.24	0.002	intergenic
17	299953	0	0	0	1	0.98	0.98	0.001	intronic	ENSBGRG00000023752
17	35944685	0.21	0.53	0.52	0	0	0	0.0161	intergenic
17	410457	0	0	0	1	1	1	0.001	intergenic
17	60548270	0.82	0.5	0.67	0	0	0	0.002	missense	ENSBGRG00000016447
17	60548281	0.75	0.45	0.62	0	0	0	0.0022	synonymous	ENSBGRG00000016447
17	60548318	0.69	0.45	0.62	0	0	0	0.0012	missense	ENSBGRG00000016447
17	64884095	0	0	0	0.5	0.8	0.71	0.0017	intergenic
17	755943	0	0	0	1	0.62	0.58	0.0054	intergenic
17	75781120	0.22	0.28	0.3	0.06	0	0	0.0014	intergenic
18	1043299	0	0	0	0.9	0.82	0.77	0.001	splice	ENSBGRE00000085538
18	1043307	0	0	0	0.6	0.54	0.73	0.001	intergenic
18	20111153	0	0	0	0.42	0.55	1	0.0202	intronic	LYNX1
18	26717613	0.19	0.06	0.1	0	0	0	0.0386	intronic	JPH1
18	26717669	0.15	0.05	0.07	0	0	0	0.0421	intronic	JPH1
18	26717671	0.21	0.15	0.12	0.05	0	0	0.0102	intronic	JPH1
18	26717710	0.42	0.29	0.43	0.08	0.12	0.12	0.0044	intronic	JPH1
18	26717741	0.33	0.13	0.31	0	0	0	0.0157	intronic	JPH1
18	39001723	0	0	0	0.36	0.23	0.36	0.0019	intronic	TRPS1
18	48805440	0.41	0	0	0.49	1	1	0.0336	intergenic
18	65810246	1	1	0.54	0	0	0	0.0053	synonymous	SLC26A7
18	69140934	0	0	0	1	0.54	0.47	0.0157	intronic	WWP1
18	73889763	0.69	0.73	0.6	0	0	0	0.001	missense	ENSBGRG00000012321
18	75262605	0	0	0.33	0.67	0.63	0.63	0.0086	intronic	SNTB1
18	75264707	0	0	0.36	0.79	0.48	0.56	0.032	intronic	SNTB1
18	75269602	0	0	0	0.42	0.62	0.5	0.001	intronic	SNTB1
18	75309663	0	0	0	0.5	0.7	1	0.0072	intronic	SNTB1
18	75385002	0	0	0	0.44	0.48	1	0.0238	intronic	SNTB1
18	75385489	0	0	0	0.4	0.79	1	0.0142	intronic	SNTB1
18	75413122	0	0	0	0.64	0.52	1	0.0075	intronic	SNTB1
18	75462769	0	0	0	0.29	0.48	1	0.0498	intronic	SNTB1
18	75463198	0	0	0	0.5	0.58	1	0.0111	intronic	SNTB1
18	75463245	0	0	0	0.53	0.7	1	0.0057	intronic	SNTB1
18	75464260	0	0	0	0.29	0.55	1	0.0417	intronic	SNTB1
18	75467874	0	0	0	0.42	0.53	1	0.0217	intronic	SNTB1
18	75472277	0	0	0	0.47	0.45	1	0.0237	intronic	SNTB1
18	75475098	0	0	0	0.9	0.9	0.73	0.001	intronic	SNTB1
18	75476221	0	0	0	0.47	0.42	1	0.0274	intronic	SNTB1
18	75480220	0	0	0	0.72	0.5	1	0.0069	intronic	SNTB1
18	75480502	0	0	0	0.89	0.61	1	0.002	intronic	SNTB1
18	75486043	0	0	0	0.75	0.61	1	0.0023	intronic	SNTB1
18	75496261	0	0	0	0.68	1	1	0.0011	intronic	SNTB1
18	75500509	0	0	0	0.47	1	1	0.0096	intronic	SNTB1
18	75505324	0	0	0	0.55	0.46	1	0.016	intronic	SNTB1
18	75511333	0	0	0	0.52	0.6	1	0.0089	intronic	SNTB1
18	75511589	0	0	0	0.45	1	1	0.0112	intronic	SNTB1
19	15234099	0.92	0.68	0.78	0	0.58	0	0.0432	intronic	TBCD
19	16040495	1	0.64	1	0	0.54	0	0.0318	intergenic
19	16043082	1	0.55	1	0	0	0	0.0048	intergenic
19	16043204	1	0.64	1	0	0.41	0	0.015	intergenic
19	16043413	1	0.5	1	0	0.47	0	0.0416	intergenic
19	20954789	1	0.47	1	0	0.27	0	0.0209	intergenic
19	20958344	1	0.6	1	0	0.45	0	0.0234	intergenic
19	20996577	0.99	0.57	0.98	0	0.3	0	0.0119	3UTR	NMT1
19	20997253	1	0.51	1	0	0.32	0	0.0201	3UTR	NMT1
19	20998020	1	0.57	1	0	0.46	0	0.0285	intergenic
19	23646781	0	0	0	0.52	0.55	0.56	0.001	synonymous	STAT5A
19	31938933	0.5	0.51	0.46	0	0	0	0.001	synonymous	USP22
19	31941246	0.55	0.36	0.37	0	0	0	0.0023	intergenic
19	33693852	0	0	0	0.43	0.54	1	0.0198	intronic	ENSBGRG00000024203
19	36183878	0	0	0	0.44	1	0.49	0.0228	missense	ELAC2
19	36189768	0	0	0	1	1	1	0.001	intergenic
19	36189769	0	0	0	1	1	1	0.001	intergenic
19	38138579	0	0	0	1	0.9	0.62	0.0018	synonymous	MYH3
19	38142426	0	0	0	0.92	0.79	0.52	0.0032	synonymous	MYH3
19	38144902	0	0	0.6	0.86	0.82	0.94	0.0295	missense	MYH3
19	38144903	0	0	0.67	0.87	0.81	0.93	0.0459	missense	MYH3
19	38152955	0	0	0	0.3	0.25	0.06	0.0497	missense	MYH3
19	38153326	0	0	0	0.15	0.16	0.13	0.001	intronic	MYH3
19	38249624	0	0	0	0.12	0.09	0.07	0.003	synonymous	MYH2
19	38249633	0	0	0	0.13	0.1	0.08	0.0021	synonymous	MYH2
19	38354145	0	0	0	0.96	0.89	0.92	0.001	missense	MYH8
19	38355591	0	0	0	0.85	0.9	0.73	0.001	synonymous	MYH8
19	38366305	0	0	0	0.77	0.61	0.8	0.001	missense	MYH8
19	38366307	0	0	0	0.77	0.62	0.8	0.001	missense	MYH8
19	38367631	0	0	0	0.8	0.67	0.76	0.001	missense	MYH8
19	38371553	0	0	0	0.23	0.25	0.25	0.001	synonymous	MYH8
19	42075288	0.24	0.16	0.19	0	0	0	0.0011	intergenic
19	55377200	0	0	0.18	0.66	1	0.6	0.0074	intergenic
19	61892628	0	0	0	0.46	0.52	0.55	0.001	synonymous	MRPS23
19	62500936	0	0	0	0.5	0.43	1	0.0231	intronic	MSI2
19	62514870	0	0	0	0.4	0.46	0.31	0.001	intronic	MSI2
19	62676764	0.08	0.09	0.1	0	0	0	0.001	intergenic
19	634801	0	0	0	0.41	0.51	0.67	0.0022	synonymous	PRKCA
2	101112270	0	0	0	0.48	0.21	0.27	0.0174	intronic	NEB
2	10468510	0.69	0	0.54	1	1	1	0.048	intronic	TRIM63
2	10480254	0.44	0	0.32	1	0.7	1	0.0173	intronic	TRIM63
2	10604938	0.57	0.4	0.58	1	1	1	0.0012	missense	CNKSR1
2	10605818	0.45	0.58	0.55	1	1	1	0.001	5UTR	CATSPER4
2	118147782	0	0	0	0.39	0.59	0.38	0.0027	intronic	XIRP2
2	118186369	0	0	0	0.12	0.24	0.11	0.0199	intronic	XIRP2
2	118186370	0	0	0	0.12	0.27	0.11	0.0323	intronic	XIRP2
2	118186371	0	0	0	0.13	0.27	0.27	0.0087	intronic	XIRP2
2	118186373	0	0	0	0.13	0.24	0.26	0.0065	intronic	XIRP2
2	120731750	0	0	0	0.58	0.48	0.42	0.001	intronic	KLHL41
2	125348873	0	0	0	0.09	0.24	0.16	0.0196	intronic	ENSBGRG00000013728
2	130104917	0	0	0	0.25	0.38	0.19	0.0082	intergenic
2	130104919	0	0	0	0.17	0.33	0.15	0.019	intergenic
2	130111702	0	0	0	0.54	0.98	0.39	0.0228	intergenic
2	130116251	0	0	0	0.47	1	0.55	0.0151	intergenic
2	130121019	0	0	0	0.51	0.5	0.44	0.001	intergenic
2	130157791	0	0	0	0.51	0.46	0.39	0.001	intergenic
2	130167189	0	0	0	0.52	0.55	0.46	0.001	intergenic
2	130217373	0.19	0.18	0.29	0	0	0	0.0033	intergenic
2	130304383	0	0	0	0.46	0.41	0.49	0.001	intergenic
2	142877272	0.15	0.2	0.14	0.05	0.09	0.11	0.0354	missense	ENSBGRG00000003820
2	144203320	0	0	0	0.53	0.55	0.47	0.001	intronic	BIN1
2	144210455	0	0	0	0.38	0.65	0.5	0.0028	intronic	BIN1
2	145506221	0.41	0.39	0.39	0	0	0	0.001	synonymous	UGGT1
2	145506224	0.41	0.39	0.42	0	0	0	0.001	synonymous	UGGT1
2	150021649	0	0	0	0.24	0.21	0.27	0.001	intergenic
2	150084067	0	0	0	0.13	0.2	0.35	0.0251	intergenic
2	150084069	0	0	0	0.07	0.21	0.16	0.0232	intergenic
2	150085564	0	0	0	0.06	0.1	0.08	0.0023	intergenic
2	150089664	0	0	0	0.21	0.1	0.26	0.0159	intergenic
2	150090423	0	0	0	0.96	0.7	0.83	0.001	intergenic
2	150217766	0	0	0	0.08	0.14	0.08	0.0075	intergenic
2	150221772	0	0	0	0.1	0.13	0.29	0.0424	intergenic
2	150223694	0	0	0	0.18	0.45	0.23	0.0259	intergenic
2	150233680	0	0	0	0.15	0.1	0.1	0.0022	intergenic
2	150233710	0	0	0	0.05	0.05	0.07	0.001	intergenic
2	150233714	0	0	0	0.13	0.07	0.07	0.0108	intergenic
2	150233910	0	0	0	0.33	0.25	0.27	0.001	intergenic
2	150235903	0	0	0	0.11	0.21	0.13	0.008	intergenic
2	150238097	0	0	0	0.28	0.38	0.2	0.0053	intergenic
2	150241723	0	0	0	0.07	0.06	0.06	0.001	intergenic
2	150241814	0	0	0	0.16	0.06	0.07	0.0384	intergenic
2	150241859	0	0	0	0.21	0.16	0.38	0.0199	intergenic
2	150241874	0	0	0	0.31	0.36	0.3	0.001	intergenic
2	150243358	0	0	0	0.09	0.08	0.19	0.0269	intergenic
2	33807116	0	0.57	0.53	1	1	0.78	0.0473	intronic	TNS1
2	44840147	0.42	0.55	0.56	0	0	0.38	0.0463	intergenic
2	47016396	0.42	0.47	0.28	0	0	0	0.0024	3UTR	PARD3B
2	47016528	0.68	0.6	0.53	0	0	0	0.001	3UTR	PARD3B
2	47016977	0.48	0.44	0.57	0	0	0	0.001	intergenic
2	6727073	0.55	0.61	0.55	0	0	0	0.001	intergenic
2	6727912	0.29	0.38	0.6	0	0	0	0.01	intergenic
2	72043713	0	0	0	0.64	0.56	0.65	0.001	synonymous	STEAP3
2	72053352	0	0	0	0.49	0.66	0.52	0.001	synonymous	STEAP3
20	33322778	1	1	1	0	0	0	0.001	intergenic
20	33322798	1	1	1	0	0	0	0.001	intergenic
20	51865246	0.38	0.64	1	0	0	0	0.02	intergenic
20	55376068	1	0.5	0.5	0	0	0	0.0161	missense	ENSBGRG00000017251
20	56216316	0.41	0.38	0.4	0	0	0.31	0.0474	intergenic
20	56335989	0	0	0	0.99	1	0.99	0.001	missense	ENSBGRG00000015704
20	56335990	0	0	0	0.99	1	0.99	0.001	synonymous	ENSBGRG00000015704
20	56335996	0	0	0	0.99	1	0.98	0.001	synonymous	ENSBGRG00000015704
20	56335999	0	0	0	0.99	1	0.98	0.001	synonymous	ENSBGRG00000015704
20	58757729	0	0	0	0.52	0.5	0.61	0.001	intergenic
20	58992741	0	0	0	0.45	0.52	0.47	0.001	synonymous	PRMT1
20	64181999	0.69	0.36	0.4	0	0	0	0.0097	synonymous	PHLDB3
20	66051502	0.36	0	0	1	0.55	0.69	0.0249	3UTR	ITPKC
20	66785674	0	0	0	0.27	0.4	0.28	0.0016	intergenic
20	71318593	0.16	0.27	0.13	0	0	0	0.0118	missense	ENSBGRG00000019504
21	17242503	0	0	0.31	0.64	0.5	1	0.0282	intronic	DTNA
21	17256864	0	0	0	0.71	0.53	0.75	0.001	intronic	DTNA
21	17256865	0	0	0	0.71	0.53	0.69	0.001	intronic	DTNA
21	17256867	0	0	0	0.71	0.53	0.69	0.001	intronic	DTNA
21	17285809	0	0	0	0.32	0.5	0.33	0.0028	intronic	DTNA
21	17335446	0	0	0	0.64	0.4	1	0.0175	intronic	DTNA
21	17343178	0	0	0	0.46	0.38	0.4	0.001	intronic	DTNA
21	17343365	0	0	0	0.83	0.73	0.41	0.0066	intronic	DTNA
21	33733382	0.43	1	1	0	0	0	0.013	intergenic
21	33741369	0	0	0	0.4	0.46	0.68	0.0038	intronic	MYOM1
21	33755578	0.41	0.47	0.18	0	0	0	0.0162	synonymous	MYOM1
21	33757283	0	0	0	0.55	0.6	0.48	0.001	intronic	MYOM1
21	33759800	0	0	0	0.43	0.57	0.57	0.001	intronic	MYOM1
21	33810944	0	0	0	0.49	1	0.55	0.0134	intronic	MYOM1
21	33811837	0	0	0	0.5	0.52	0.23	0.0112	intronic	MYOM1
21	33816682	0	0	0	0.49	0.51	0.41	0.001	intronic	MYOM1
21	33829001	0	0	0	0.58	1	0.33	0.0312	intronic	MYOM1
21	33831939	0	0	0	0.53	1	0.42	0.0217	intronic	MYOM1
21	33833062	0	0	0	0.36	0.5	0.52	0.001	intronic	MYOM1
21	41087292	1	1	1	0	0	0	0.001	intergenic
21	41087317	1	1	1	0	0	0	0.001	intergenic
21	41087431	1	1	1	0	0	0	0.001	intergenic
21	41087832	1	1	1	0	0	0	0.001	intergenic
21	4343391	0	0	0	0.5	0.33	0.44	0.001	intergenic
21	54599431	0	0	0	1	0.38	1	0.0185	intronic	TXNL1
21	54599446	0	0	0	1	0.28	1	0.034	intronic	TXNL1
21	54603292	0	0	0	1	0.91	1	0.001	intronic	TXNL1
21	54604835	0	0	0	1	0.4	1	0.0161	intronic	TXNL1
21	54605101	0	0	0	1	0.38	1	0.0185	intronic	TXNL1
21	56601646	0	0	0	1	0.85	0.43	0.0112	intronic	ALPK2
21	56608769	0	0	0	1	0.39	1	0.0173	intronic	ALPK2
21	56609184	0	0	0	1	0.21	1	0.0489	intronic	ALPK2
21	56609392	0	0	0	1	0.5	1	0.0075	intronic	ALPK2
21	56639909	0.44	0.49	0.57	0	0	0	0.001	intergenic
21	56645420	0.75	0.31	0.59	0	0	0	0.0129	intergenic
21	56645443	0.8	0.26	0.61	0	0	0	0.0245	intergenic
21	60031810	0	0	0	1	1	0.43	0.013	intronic	RELCH
21	60997152	0	0.38	0	0.58	0.6	0.61	0.0208	intronic	BCL2
22	1161220	0.09	0.11	0.1	0	0	0	0.001	missense	ENSBGRG00000011063
22	1295545	0.79	0.55	0.75	0.46	0	0	0.0332	synonymous	KBTBD12
22	20128636	0	0.39	0.53	1	1	1	0.0119	intergenic
22	20307779	0	0	0	0.54	0.33	0.33	0.0046	synonymous	ACOX2
22	20307860	0	0	0.25	0.39	0.58	0.46	0.0171	synonymous	ACOX2
22	20321828	0	0	0.25	0.56	1	0.39	0.0471	splice	ACOX2
22	32548895	0	0	0	1	0.5	0.55	0.0127	intronic	MITF
22	50014392	1	1	1	0	0	0	0.001	intergenic
22	51582361	0.39	1	0.53	0	0	0	0.0256	intergenic
22	51582606	0.5	1	0.54	0	0	0	0.0133	intergenic
22	51765009	1	1	1	0	0.52	0	0.0088	intronic	TRAK1
22	5433532	1	0.65	0.59	0	0	0	0.0043	intronic	TMCC1
22	5433534	1	0.59	0.62	0	0	0	0.005	intronic	TMCC1
22	5440378	1	0.56	0.69	0	0	0	0.0045	intronic	TMCC1
22	5455228	0.84	0.76	0.76	0	0	0	0.001	intergenic
22	5466657	0.43	0.36	0.3	0	0	0	0.001	intronic	TMCC1
22	5541969	0.45	0.52	0.61	0	0	0	0.001	synonymous	TMCC1
22	59718452	0.39	0.55	1	0	0	0	0.024	intronic	GLB1
22	59718527	0.53	0.4	0.75	0	0	0	0.0054	intronic	GLB1
22	59723860	0.47	0.43	1	0	0	0	0.0261	intronic	GLB1
22	59727371	1	0.31	1	0	0	0	0.0286	intronic	GLB1
22	60610099	0	0.38	0.47	0.59	1	1	0.0432	intergenic
22	62045663	0	0	0	0.36	0.35	0.5	0.0011	intronic	GADL1
22	62046003	0	0	0	0.71	0.56	0.4	0.0034	intronic	GADL1
22	8122572	0	0	0.52	0.51	1	1	0.0496	missense	LARS2
22	8187024	0.58	0.96	0.71	0	0	0	0.0025	synonymous	LIMD1
22	8278762	0	0	0	1	1	0.3	0.0303	intergenic
22	8315636	0	0	0	1	1	0.78	0.001	synonymous	SACM1L
22	9074810	0	0	0	1	1	0.72	0.001	synonymous	ENSBGRG00000011671
23	13528818	0	0	0	1	0.5	0.51	0.0153	synonymous	NSUN2
23	14922624	0.4	0.25	0.36	0.16	0.11	0.18	0.0195	intergenic
23	45722628	0	0	0	0.4	0.69	0.59	0.0028	intergenic
23	51629330	0	0	0	0.5	0.6	1	0.0102	intronic	GHR
24	10290440	0	0	0	0.76	1	1	0.001	intergenic
24	10290451	0	0	0	1	1	1	0.001	intergenic
24	10295087	0	0	0	0.45	1	1	0.0112	intergenic
24	10295648	0	0	0	0.54	1	0.97	0.0049	intergenic
24	10297985	0	0	0	0.63	1	1	0.0021	intergenic
24	1868481	0	0	0	1	0.83	0.3	0.0281	intergenic
24	1882036	0	0	0	1	0.5	0.5	0.0161	synonymous	RIPOR2
24	2298963	1	1	1	0	0	0	0.001	intronic	ENSBGRG00000013998
24	26842904	1	1	1	0.62	0.5	0	0.0299	intronic	FKBP5
24	26844676	1	1	1	0.42	0.43	0	0.0072	intronic	FKBP5
24	28261903	0	0	0	1	0.56	0.51	0.0114	intergenic
24	30620897	0	0	0	0.59	0.5	1	0.0106	intronic	MLIP
24	30676666	0.67	0.59	0.6	0	0	0	0.001	intronic	MLIP
24	3241494	0.57	0.65	0.27	0	0	0	0.0127	synonymous	ENSBGRG00000016209
24	37949740	0	0	0	0.34	0.29	0.26	0.001	intergenic
24	37951829	0	0	0	0.06	0.12	0.09	0.0065	intergenic
24	37954178	0	0	0	0.21	0.15	0.24	0.0016	intergenic
24	37954301	0	0	0	0.06	0.06	0.07	0.001	intergenic
24	37958655	0	0	0	0.08	0.05	0.07	0.0016	intergenic
24	37958700	0	0	0	0.09	0.06	0.08	0.001	intergenic
24	37958800	0	0	0	0.1	0.12	0.13	0.001	intergenic
24	37965277	0	0	0	0.58	0.57	0.4	0.001	intergenic
24	37965533	0	0	0	0.05	0.13	0.16	0.026	intergenic
24	4618064	0	0	0	0.5	0.56	1	0.0121	missense	ZSCAN26
24	55523542	0.19	0.17	0.16	0.38	0.55	0.5	0.0041	missense	TUBB2A
24	55678380	1	1	1	0	0	0	0.001	intronic	ENSBGRG00000009235
24	6198877	0.62	0.62	0.53	0	0	0.39	0.0261	intergenic
24	7333941	0.48	0.54	0.5	0	0	0	0.001	intergenic
24	7334827	0.42	0.4	0.42	0	0	0	0.001	intergenic
24	7470026	0.47	0.64	0.39	0	0	0	0.0025	intergenic
24	7627075	0	0	0.24	0.8	0.6	0.29	0.0456	intronic	ENSBGRG00000017349
25	18055705	0	0.5	0	1	0.97	0.54	0.0399	intronic	SORBS1
25	18076759	0	0	0	1	1	1	0.001	intronic	SORBS1
25	18112286	0	0	0	0.71	0.5	0.61	0.001	intronic	SORBS1
25	18122807	0	0.36	0	0.64	0.5	0.57	0.0237	intronic	SORBS1
25	18123714	0	0	0	0.54	0.53	0.28	0.0061	intronic	SORBS1
25	18126894	0	0.38	0	0.54	0.58	0.6	0.0251	intronic	SORBS1
25	20350782	0.57	0.65	0.79	0	0	0	0.001	intergenic
25	33708571	0	0	0	0.45	0.3	0.45	0.0013	intronic	RBM20
25	48776096	0	0	0	1	1	0.68	0.0011	intronic	CTBP2
25	8924208	0	0	0	0.92	0.5	1	0.0065	intronic	PRKG1
26	1579427	0.52	0.62	0.43	0	0	0	0.001	synonymous	SMURF1
26	16009038	0.12	0.09	0.14	0	0	0	0.0013	intergenic
26	1623352	0.5	0.36	0.56	0	0	0	0.0013	synonymous	TRRAP
26	17073365	0.21	0.13	0.19	0.08	0.1	0.1	0.0288	intergenic
26	17074460	0.09	0.12	0.08	0	0	0	0.0013	intergenic
26	24468550	1	0.22	1	0	0	0	0.0466	synonymous	USP31
26	38917301	0.73	1	0.42	0	0	0	0.0129	intronic	C16orf72
26	3940025	0.66	0.38	0.59	0	0	0	0.003	missense	FOXK1
26	45542045	1	1	1	0.41	0.46	0	0.0082	intergenic
26	45543182	1	1	1	0.29	0.42	0	0.0035	intergenic
26	45701727	1	1	1	0.47	0.42	0	0.0092	splice	TEDC2
26	46073792	0	0.37	0.47	1	1	0.56	0.0488	ncRNA	ENSBGRG00000021346
26	46074740	0.73	0.38	0.38	0	0	0	0.0131	ncRNA	ENSBGRG00000021346
26	46076304	0	0.36	0.41	1	1	0.61	0.0286	ncRNA	ENSBGRG00000021346
26	47313657	1	1	1	0	0	0	0.001	3UTR	RHOT2
26	47433629	0.42	0.6	1	0	0	0	0.0171	synonymous	CAPN15
26	47464679	1	1	1	0.48	0.29	0.75	0.0209	synonymous	RAB11FIP3
26	5571092	0.42	0	0	0.65	0.71	0.47	0.0406	intergenic
26	5801770	1	1	1	0.64	0.67	0.64	0.001	missense	CHST12
26	5801790	1	1	1	0.58	0.6	0	0.0368	missense	CHST12
26	5988656	1	0.55	0.6	0	0	0	0.0073	5UTR	MAD1L1
26	6518909	0	0	0	0.92	0.82	0.75	0.001	splice	INTS1
26	6518910	0	0	0	0.92	0.83	0.7	0.001	splice	INTS1
26	6518911	0	0	0	0.92	0.83	0.7	0.001	splice	INTS1
26	6518912	0	0	0	0.91	0.83	0.7	0.001	splice	INTS1
26	6518913	0	0	0	0.92	0.83	0.73	0.001	splice	INTS1
26	6996091	1	1	0.58	0	0	0	0.0036	intronic	SUN1
26	7426057	0	0	0	0.4	0.46	0.39	0.001	intergenic
27	23285786	0	0	0	0.31	0.6	0.5	0.0052	intronic	CTNNA3
27	24162033	0	0	0	0.69	0.75	0.41	0.0042	intronic	MYPN
27	27940501	1	1	0.77	0	0	0	0.001	intergenic
27	28606053	0	0	0	0.45	0.6	0.23	0.0165	intronic	MICU1
27	28887296	0	0	0	1	0.64	0.73	0.0019	intronic	MCU
27	45351240	0	0	0	0.71	1	1	0.001	intergenic
27	45352336	0	0	0	0.5	1	1	0.0075	intergenic
27	46604629	0.58	1	0.51	0	0	0	0.0104	synonymous	DEPP1
27	46604636	0.59	1	0.5	0	0	0	0.0106	missense	DEPP1
27	5028916	0.33	1	0.44	0	0	0	0.0467	missense	TARBP1
27	5742635	0	0	0	1	1	1	0.001	intergenic
27	6133068	0	0	0	1	0.36	1	0.0211	intronic	B3GALNT2
27	7369067	0	0	0	0.1	0.05	0.08	0.0062	intronic	ACTN2
27	7373161	0	0	0	0.14	0.1	0.08	0.0038	intronic	ACTN2
27	7373162	0	0	0	0.14	0.1	0.08	0.0038	intronic	ACTN2
27	7417391	0	0	0	0.43	0.48	0.56	0.001	intronic	ACTN2
27	7418212	0	0	0	0.52	0.5	0.57	0.001	intronic	ACTN2
27	7418260	0	0	0	0.52	0.52	0.56	0.001	intronic	ACTN2
27	7418329	0	0	0	0.51	0.52	0.66	0.001	intronic	ACTN2
27	7418788	0	0	0	0.51	0.46	0.47	0.001	intronic	ACTN2
27	7421392	0	0	0	0.56	0.55	0.6	0.001	intronic	ACTN2
27	7421415	0	0	0	0.52	0.55	0.55	0.001	intronic	ACTN2
27	7421553	0	0	0	0.48	0.49	0.57	0.001	intronic	ACTN2
27	7423174	0	0	0	0.58	0.61	0.75	0.001	intronic	ACTN2
27	7423239	0	0	0	0.5	0.52	0.47	0.001	intronic	ACTN2
27	7424145	0	0	0	0.73	0.67	0.74	0.001	intronic	ACTN2
27	7424686	0	0	0	0.34	0.39	0.41	0.001	intronic	ACTN2
27	7428601	0	0	0	0.57	0.48	0.34	0.0023	intronic	ACTN2
28	11694309	0	0	0	1	0.34	0.52	0.0346	intergenic
28	15881210	0	0	0	0.42	0.8	0.5	0.0077	synonymous	HGSNAT
28	20285538	0	0	0	0.38	0.26	0.21	0.0049	intergenic
28	20291517	0	0	0	0.43	0.77	0.57	0.0039	intergenic
28	20300769	0	0	0	0.3	0.3	0.31	0.001	intergenic
28	288029	0	0	0	1	1	0.99	0.001	intergenic
28	29471166	0	0.43	0.38	0.65	1	1	0.0266	intergenic
28	39441925	1	1	1	0	0	0	0.001	intergenic
28	40355717	0.62	0.54	0.7	0	0.43	0	0.034	intronic	PDLIM3
28	40382857	0.71	0.61	0.61	0	0.48	0	0.0417	intronic	PDLIM3
28	49122208	0	0	0	0.44	0.42	0.49	0.001	intronic	ASB5
28	49129911	0	0	0	0.47	0.45	0.55	0.001	intergenic
28	49143105	0	0	0	0.44	0.45	1	0.0272	intronic	ASB5
28	8313941	0.21	0.4	0.41	0	0	0	0.0064	intergenic
29	14100880	0	0	0	0.46	0.42	0.61	0.001	synonymous	NFRKB
29	14106979	1	0.5	0.59	0	0	0	0.0106	3UTR	NFRKB
29	32042735	0.48	0.46	0.7	0	0	0	0.0021	intergenic
29	33720285	0	0	0	0.29	0.25	0.4	0.0022	intronic	DLG2
29	40239908	0	0	0.5	0.67	0.9	0.57	0.0474	intergenic
29	616097	1	0.9	1	0	0	0	0.001	splice	ENSBGRG00000021131
29	8644722	0	0	0	0.55	0.53	0.48	0.001	intergenic
29	9346320	0.52	0.39	0.75	0.8	1	1	0.038	splice	ENSBGRG00000026627
29	9346322	0.49	0.36	0.72	0.76	1	1	0.0399	ncRNA	ENSBGRG00000026627
3	102340489	0	0	0.26	0.43	0.29	0.36	0.046	intergenic
3	102653994	1	1	0.64	0	0	0	0.0018	intergenic
3	1290712	0	0	0	1	1	1	0.001	intronic	KCNN3
3	129602109	0	0	0	0.33	1	0.69	0.0254	intergenic
3	131680811	0.49	1	1	0	0	0	0.0081	3UTR	HDLBP
3	131680977	0.47	0.46	1	0	0	0	0.0226	3UTR	HDLBP
3	132303150	1	1	1	0	0	0	0.001	intergenic
3	16574592	0	0	0	1	1	1	0.001	intronic	DUSP27
3	16633114	0	0	0	0.57	0.74	0.31	0.0125	intergenic
3	49386045	0	0	0	0.38	0.3	0.83	0.038	intronic	TBX15
3	56886709	0	0	0	1	0.38	1	0.0185	intergenic
3	56912774	0	0	0	1	0.6	1	0.0029	intronic	ENSBGRG00000002204
3	56941294	0	0	0	1	0.45	1	0.0112	intronic	ENSBGRG00000002204
3	72180529	0	0	0	0.42	0.55	0.39	0.001	intronic	NEXN
3	72528877	0	0	0	0.93	0.54	0.41	0.016	intronic	ENSBGRG00000002986
3	7951028	0.58	1	0.67	0	0	0.36	0.0228	intronic	DCAF8
3	8009998	0.71	0.96	0.64	0	0	0.49	0.0331	intergenic
3	8010178	0.69	1	0.52	0	0	0.42	0.0396	intergenic
3	8010234	0.7	1	0.54	0	0	0.41	0.0336	intergenic
3	91690877	0	0	0	0.14	0.12	0.14	0.001	intronic	NFIA
4	116843236	0.46	0.51	0.51	0	0	0	0.001	intronic	PDK4
4	116847749	0.41	0.52	0.4	0	0	0	0.001	intergenic
4	116906804	1	0.83	1	0	0	0	0.001	intergenic
4	117105907	0.49	0.41	0.55	0	0	0	0.001	3UTR	PON2
4	117106169	0.52	0.44	0.54	0	0	0	0.001	3UTR	PON2
4	27609104	0	0	0	0.42	0.62	0.53	0.001	intergenic
4	27617653	0	0	0	0.35	0.58	0.53	0.0022	intergenic
4	29664383	0	0	0	0.46	0.44	0.47	0.001	synonymous	FLNC
4	29674386	0	0	0.4	1	0.56	1	0.0221	intronic	FLNC
4	47473305	0.49	0.52	0.51	0	0	0	0.001	intergenic
4	47534827	0.75	0.64	0.77	0	0	0	0.001	intergenic
4	71890839	0	0	0	0.93	0.57	0.75	0.002	intergenic
4	71895048	0	0	0	0.14	0.32	0.24	0.011	intergenic
4	71915011	0	0	0	0.77	0.72	0.88	0.001	intronic	PPP1R3A
4	72894222	0	0	0	1	1	1	0.001	intronic	ENSBGRE00000017717
4	72894236	0	0	0	1	1	1	0.001	intronic	ENSBGRE00000017717
4	83065042	0.76	1	1	0.4	0.5	0.54	0.0082	intronic	NAPEPLD
4	83065524	0	0	0	0.3	0.25	0.24	0.001	splice	NAPEPLD
4	87423067	0	0	0	0.52	0.58	0.32	0.0038	intergenic
4	89648966	0	0	0	1	0.33	0.42	0.0499	intronic	CACNA2D1
4	89666646	0	0	0	0.45	0.52	0.91	0.0119	intronic	CACNA2D1
4	89667163	0	0	0	0.23	0.35	0.27	0.0013	intronic	CACNA2D1
4	89688574	0	0	0	0.56	0.4	0.6	0.001	intronic	CACNA2D1
4	9320201	0	0	0	0.57	1	0.35	0.0285	intronic	RHEB
4	96038128	0	0	0	1	0.52	1	0.0063	synonymous	GPNMB
5	114783323	0.48	0.52	0.5	0	0	0	0.001	intergenic
5	115889160	0	0.6	0	1	1	0.68	0.0377	intergenic
5	115897655	0	0	0	1	1	0.4	0.0161	intergenic
5	115897844	0	0.4	0	1	1	0.64	0.0141	intergenic
5	115905394	0	0	0	1	1	0.4	0.0161	intronic	ADIPOR2
5	115918782	0	0	0	1	1	0.42	0.014	intronic	ADIPOR2
5	14982967	0.99	0.98	0.99	1	1	1	0.0161	synonymous	ENSBGRG00000003669
5	30436378	0	0.08	0	0.15	0.14	0.12	0.0173	intergenic
5	30669338	0.32	1	1	0	0	0	0.027	intergenic
5	30670045	0.62	1	0.41	0	0	0	0.0173	intergenic
5	32046759	0	0	0	1	0.6	0.33	0.0298	intergenic
5	32049452	0	0	0	0.23	0.55	0.73	0.0262	intergenic
5	32050190	0	0	0	0.82	0.81	0.65	0.001	intergenic
5	33084505	0.21	0.08	0.25	0	0	0	0.0247	3UTR	TIMP3
5	57310171	0	0	0	0.64	0.6	0.54	0.001	intronic	MSRB3
5	57329102	0	0	0	0.96	1	0.38	0.0176	intergenic
5	71938358	0	0	0	0.26	0.55	0.27	0.0193	intronic	ANO6
5	75203914	0	0	0	0.6	0.53	1	0.0083	intronic	PFKM
5	75212083	0	0	0	0.38	0.48	1	0.0321	intergenic
5	8976996	0	0	0	1	1	0.69	0.001	intergenic
5	95177007	0.97	0.95	0.96	1	0.98	0.98	0.039	intergenic
6	103219830	0	0	0	0.56	1	0.4	0.0219	intronic	PPP3CA
6	104786783	0	0	0	1	1	1	0.001	intergenic
6	22350627	0	0	0	0.36	0.62	1	0.0238	intergenic
6	22350776	0	0	0	0.77	0.5	0.95	0.0048	stop_lost	THAP9
6	22350787	0	0	0	0.62	0.44	0.96	0.0115	missense	THAP9
6	22350861	0	0	0	0.67	0.48	0.95	0.0068	missense	THAP9
6	27407604	0.55	0.47	0.52	0	0	0	0.001	missense	FRAS1
6	27407612	0.56	0.43	0.64	0	0	0	0.001	synonymous	FRAS1
6	29253390	0	0	0	0.5	0.43	0.4	0.001	intergenic
6	73700065	1	1	1	0	0	0	0.001	intergenic
6	79273687	0	0	0	0.73	0.79	0.92	0.001	intergenic
6	79274024	0	0	0	0.7	0.71	0.62	0.001	intergenic
6	79274596	0	0	0	0.11	0.09	0.13	0.001	intergenic
6	79275012	0	0	0	0.36	0.39	0.42	0.001	3UTR	ENSBGRG00000011943
6	81430585	0	0	0	0.74	0.79	0.61	0.001	intronic	PPARGC1A
6	81935729	0	0	0	0.42	0.62	0.46	0.0012	intergenic
7	105847032	0.44	0.61	1	0	0.22	0	0.0282	intergenic
7	113592194	0.36	0	0	0.53	0.58	1	0.0381	intergenic
7	113592481	0.32	0	0	0.6	0.52	1	0.0304	intergenic
7	11607679	0	0	0	0.37	0.41	0.49	0.001	intergenic
7	11661397	0	0	0	0.43	0.58	0.58	0.001	missense	ENSBGRG00000002842
7	12104620	0	0	0	0.29	0.7	0.53	0.0131	intergenic
7	123205237	0	0	0	0.65	1	0.42	0.0149	intronic	PALLD
7	123223591	0	0	0	0.33	1	0.78	0.0234	intronic	PALLD
7	123223654	0	0	0	0.48	1	0.67	0.0092	intronic	PALLD
7	123223678	0	0	0	0.4	1	0.75	0.0146	intronic	PALLD
7	123228318	0	0	0	0.38	0.59	0.4	0.0024	intronic	PALLD
7	123235517	0	0	0	0.46	0.43	0.53	0.001	intronic	PALLD
7	123235523	0	0	0	0.47	0.44	0.53	0.001	intronic	PALLD
7	123252721	0	0	0	0.38	0.56	0.62	0.002	intronic	PALLD
7	123252790	0	0	0	0.31	0.69	0.47	0.0113	intronic	PALLD
7	123252857	0	0	0	0.19	0.7	0.36	0.0499	intronic	PALLD
7	123280325	0	0	0	0.61	0.49	0.67	0.001	intronic	PALLD
7	123289768	0	0	0	0.67	0.44	0.31	0.0108	intronic	PALLD
7	123293636	0	0	0	0.34	0.56	0.44	0.0022	intronic	PALLD
7	123301999	0	0	0	0.48	0.41	0.47	0.001	intronic	PALLD
7	123316145	0	0	0	0.67	1	1	0.0013	intronic	PALLD
7	123316383	0	0	0	0.47	1	0.98	0.0092	intronic	PALLD
7	123316876	0	0	0	0.34	0.21	0.5	0.014	intronic	PALLD
7	123316879	0	0	0	0.31	0.21	0.48	0.0134	intronic	PALLD
7	123317450	0	0	0	0.32	0.65	0.46	0.0076	intronic	PALLD
7	123317574	0	0	0	0.39	0.46	0.63	0.0023	intronic	PALLD
7	123319191	0	0	0	0.51	0.73	0.75	0.001	intronic	PALLD
7	123319240	0	0	0	0.55	0.73	0.72	0.001	intronic	PALLD
7	123319283	0	0	0	0.33	0.4	0.69	0.0127	intronic	PALLD
7	123496866	0	0	0	1	0.5	1	0.0075	intergenic
7	12582281	0.59	0.55	0.55	0	0	0	0.001	intergenic
7	12582312	0.59	0.62	0.54	0	0	0	0.001	intergenic
7	23313306	0	0	0	1	0.42	0.37	0.0419	intronic	ENSBGRG00000017164
7	23451480	0	0	0	0.2	0.5	0.27	0.0234	intergenic
7	32904248	1	1	1	0	0	0	0.001	missense	ENSBGRG00000001899
7	34194678	0.59	0.46	0.44	0	0	0	0.001	intergenic
7	4621420	0.4	0.44	0.45	0	0	0	0.001	missense	ENSBGRG00000010491
7	49249720	0.13	0	0	1	1	1	0.001	intergenic
7	49889658	0	0.45	0	1	0.94	0.55	0.0299	intronic	RAB14
7	5332100	0.44	0.62	0.32	0	0	0	0.0062	intronic	ENSBGRG00000013289
7	54217830	0.27	0.44	0	1	0.5	1	0.0469	intergenic
7	5633211	0	0	0	1	0.5	0.71	0.0071	intergenic
7	58693344	0	0	0	0.33	0.57	0.31	0.0085	splice	TPM2
7	76331659	0.32	0	0	0.46	0.46	0.38	0.0411	synonymous	KANK1
7	90432291	0	0	0	1	1	1	0.001	intergenic
7	90432323	0	0	0	1	0.98	1	0.001	intergenic
7	90432381	0	0	0	1	1	1	0.001	intergenic
7	90432384	0	0	0	1	1	1	0.001	intergenic
7	91535266	0	0	0	0.44	1	1	0.0121	intronic	NFIB
8	11418918	0.35	0	0	0.56	1	1	0.0171	intergenic
8	120196178	1	1	1	0	0	0	0.001	intergenic
8	12900035	0.55	1	1	0	0	0	0.0048	intergenic
8	13262854	0	0	0	0.67	1	1	0.0013	intronic	TECR
8	13263929	0	0	0	0.7	1	1	0.001	intronic	TECR
8	16397594	0.3	0.29	0.42	0.49	0.47	0.45	0.037	synonymous	CNN1
8	17705514	0.69	0.85	0.73	0	0	0	0.001	intronic	ANGPTL4
8	20468264	0.61	0.19	0.4	0	0	0	0.03	3UTR	MYDGF
8	24156917	0	0	0	1	0.55	0.52	0.0113	intronic	FNIP1
8	24262439	0	0	0	1	0.31	0.6	0.0334	intronic	FNIP1
8	2937328	0.1	0.11	0	0.16	0.33	0.23	0.0484	intergenic
8	4008968	1	1	0.44	0.4	0	0	0.0414	missense	MYO9B
8	4400686	0.32	0.42	0.37	0	0	0	0.001	synonymous	COLGALT1
8	4716789	0.47	0.18	0.32	0	0	0	0.0181	intronic	RPL18A
8	47397750	0.56	0.6	0.5	0	0	0	0.001	intergenic
8	53625203	0	0	0.3	0.5	0.45	0.5	0.0194	intronic	MYOT
8	55886527	0	0	0	0.54	0.67	1	0.0058	intronic	CYSTM1
8	55892848	0	0	0	0.7	0.71	1	0.0012	intronic	CYSTM1
8	55906151	0	0	0	0.48	0.33	1	0.0411	intronic	CYSTM1
8	5814156	0.62	0.79	0.45	0	0	0	0.0032	intronic	UPF1
8	66504542	0	0.47	0.55	1	1	1	0.0184	5UTR	ENSBGRG00000019297
8	67847088	1	1	1	0	0	0	0.001	intronic	DCTN4
8	67847095	1	1	1	0	0	0	0.001	intronic	DCTN4
8	68251778	0	0.53	0	0.99	0.6	0.99	0.0357	intergenic
8	68251791	0	0.52	0	0.99	0.61	0.99	0.0325	intergenic
8	68251896	0	0.53	0	0.99	0.54	0.99	0.0458	intergenic
8	68252058	0	0.55	0	1	0.55	0.99	0.0482	intergenic
8	68252090	0	0.5	0	1	0.51	0.99	0.0454	intergenic
8	68252313	0	0.55	0	1	0.56	1	0.0462	intergenic
8	74009667	0	0	0	1	0.52	0.27	0.0495	intronic	SGCD
8	74015764	0	0	0	1	0.5	0.5	0.0161	intronic	SGCD
8	7483597	0	0	0	0.52	0.5	1	0.0146	intronic	ENSBGRG00000003221
8	7483921	0	0	0	0.38	0.9	1	0.0168	splice	ENSBGRG00000003221
8	7491374	0	0	0	0.67	1	1	0.0013	intronic	ENSBGRG00000003221
8	7492369	0	0	0	0.58	0.44	1	0.0161	intronic	ENSBGRG00000003221
8	7513717	0	0	0	0.6	0.64	1	0.0042	intronic	ENSBGRG00000003221
8	7513738	0	0	0	0.57	0.64	1	0.0052	intronic	ENSBGRG00000003221
8	7513983	0	0	0	0.5	0.54	0.45	0.001	intronic	ENSBGRG00000003221
8	7514678	0	0	0	0.43	0.52	0.35	0.001	intronic	ENSBGRG00000003221
8	75240889	0.14	0.19	0.29	0	0	0	0.0094	intergenic
8	75252722	0	0.5	0	0.58	1	1	0.0334	synonymous	ADAM19
8	7568417	0	0	0	0.56	1	0.61	0.0065	intronic	ENSBGRG00000003221
8	7568430	0	0	0	0.56	1	0.46	0.0154	intronic	ENSBGRG00000003221
8	7568605	0	0	0	0.32	1	0.5	0.0406	intronic	ENSBGRG00000003221
8	7617292	0	0	0	0.56	0.57	0.62	0.001	intronic	ENSBGRG00000003221
8	7617298	0	0	0	0.56	0.54	0.64	0.001	intronic	ENSBGRG00000003221
8	7617308	0	0	0	0.39	0.61	0.61	0.0019	intronic	ENSBGRG00000003221
8	7617584	0	0	0	0.45	1	0.67	0.0115	intronic	ENSBGRG00000003221
8	7621573	0	0	0	0.5	1	0.55	0.0127	intronic	ENSBGRG00000003221
8	7628821	0	0	0	0.48	1	0.47	0.0206	ncRNA	ENSBGRG00000003221
8	7629662	0	0	0	0.5	1	0.46	0.0198	intronic	ENSBGRG00000003221
8	7630703	0	0	0	0.41	1	0.41	0.0368	intronic	ENSBGRG00000003221
8	7630945	0	0	0	0.61	1	0.44	0.0146	intronic	ENSBGRG00000003221
8	7634897	0	0	0	0.7	1	0.33	0.0251	intronic	ENSBGRG00000003221
8	7635801	0	0	0	0.38	1	0.47	0.0333	intronic	ENSBGRG00000003221
8	7636687	0	0	0	0.52	1	0.39	0.0265	intronic	ENSBGRG00000003221
8	7636688	0	0	0	0.52	1	0.35	0.0328	intronic	ENSBGRG00000003221
8	7638004	0	0	0	0.54	1	0.6	0.0078	intronic	ENSBGRG00000003221
8	7649645	0	0	0	0.16	0.34	0.58	0.0416	intronic	ENSBGRG00000003221
8	76937014	0	0	0	0.8	1	1	0.001	intronic	EBF1
8	77048979	0.5	0.56	0.43	0	0	0	0.001	intergenic
8	7711241	0	0	0	0.43	0.54	0.51	0.001	intronic	ENSBGRG00000003221
8	7711588	0	0	0	0.56	0.47	0.51	0.001	intronic	ENSBGRG00000003221
8	7711816	0	0	0	0.63	0.59	0.52	0.001	intronic	ENSBGRG00000003221
8	87742430	0	0	0	0.52	0.49	1	0.0154	synonymous	RARS1
8	8844854	0.43	0	0	1	1	0.53	0.03	intergenic
8	96252722	0	0	0	0.45	1	1	0.0112	intronic	MEF2C
8	96252741	0	0	0	0.47	1	0.59	0.0129	intronic	MEF2C
8	96260475	0	0	0	0.2	0.09	0.2	0.0112	intronic	MEF2C
8	96277202	0	0	0	0.3	0.36	0.47	0.0016	intronic	MEF2C
8	96277492	0	0	0	0.46	0.38	0.51	0.001	intronic	MEF2C
8	96279086	0	0	0	0.54	0.42	0.34	0.0017	intronic	MEF2C
8	96303624	0	0	0	1	0.71	0.58	0.0035	intronic	MEF2C
8	96309253	0	0	0	1	1	0.48	0.0088	intronic	MEF2C
8	96309530	0	0	0	1	1	0.31	0.0286	intronic	MEF2C
8	96309673	0	0	0	1	1	0.3	0.0303	intronic	MEF2C
8	96309741	0	0	0	1	1	0.36	0.0211	intronic	MEF2C
8	96368235	0	0	0.4	1	0.45	0.82	0.0411	intronic	MEF2C
8	96372366	0	0	0	1	0.58	0.52	0.0098	intronic	MEF2C
9	10846759	0.68	0.5	0.42	0	0	0	0.0023	intergenic
9	10848022	0.67	0.24	0.71	0	0	0	0.023	intergenic
9	10848292	0.55	0.4	0.71	0	0	0	0.0035	intergenic
9	112542151	0	0	0	0.39	0.51	0.26	0.0059	intronic	ROCK2
9	15852736	0	0	0	0.53	0.52	0.55	0.001	missense	ENSBGRG00000007955
9	17076445	0	0	0	0.6	0.2	0.55	0.0232	intergenic
9	17084797	0	0	0	0.47	0.5	0.33	0.0012	intergenic
9	17085439	0	0	0	0.08	0.07	0.12	0.0041	intergenic
9	17085752	0	0	0	0.15	0.15	0.17	0.001	intergenic
9	17091216	0	0	0	0.67	0.2	0.65	0.0299	intergenic
9	17091298	0	0	0	0.08	0.08	0.11	0.001	intergenic
9	4482217	0.58	0.44	1	0	0	0	0.0161	missense	RABEPK
9	4482306	0.62	0.5	1	0	0	0	0.0094	synonymous	RABEPK
9	58334091	0	0	0	0.49	0.6	0.47	0.001	intronic	SPTBN1
9	8016041	0.42	0	0	0.59	0.5	0.52	0.0498	intergenic
9	96915948	0.35	0	0	0.73	0.5	0.92	0.0235	synonymous	CAD
9	99888369	0.23	0.4	0.2	0	0	0	0.0113	intronic	MFSD2B
X	118683499	1	1	0.97	0	0	0	0.001	intergenic
X	119971497	0	0	0	0.09	0.06	0.13	0.01	intronic	ENSBGRG00000008651
X	120089365	0	0	0	0.4	0.46	0.42	0.001	intronic	ENSBGRG00000008651
X	120195171	0	0	0	0.12	0.08	0.08	0.0022	intronic	ENSBGRG00000008651
X	121003395	0	0	0	0.74	0.29	0.36	0.0295	intergenic
X	121108142	0	0	0	0.43	0.41	0.42	0.001	missense	ENSBGRG00000008820
X	121108320	0	0	0	0.19	0.36	0.65	0.0408	missense	ENSBGRG00000008820
X	121110680	0	0	0	0.3	0.55	0.38	0.0051	intergenic
X	121112471	0	0	0	0.15	0.55	0.35	0.0387	intergenic
X	121117328	0	0	0	0.34	0.49	0.3	0.0029	intergenic
X	121118832	0	0	0	0.11	0.15	0.14	0.001	intergenic
X	121118860	0	0	0	0.25	0.21	0.19	0.001	intergenic
X	121120290	0	0	0	0.32	0.49	0.73	0.0125	intergenic
X	121137728	0	0	0	0.13	0.15	0.27	0.0138	intergenic
X	121142558	0	0	0	0.38	0.55	0.5	0.001	intergenic
X	121153160	0	0	0	0.55	0.48	0.45	0.001	intergenic
X	132954486	0	0	0	1	0.97	1	0.001	splice	SMS
X	132954489	0	0	0	1	0.97	1	0.001	splice	SMS
X	132954491	0	0	0	1	0.97	1	0.001	splice	SMS
X	132954492	0	0	0	1	0.97	1	0.001	splice	SMS
X	133173684	0.45	0.46	0.35	0	0	0	0.001	intergenic
X	133173782	0.41	0.53	0.38	0	0	0	0.001	intergenic
X	133300175	0.67	0.71	0.43	0	0	0	0.0023	intergenic
X	4512767	0.81	0.65	0.73	0.55	0.62	0.5	0.0401	missense	ENSBGRG00000023707
X	91982236	0.2	0.29	0.33	0	0.17	0	0.034	intergenic
X	97792952	1	1	1	0	0	0	0.001	intergenic
