# Supplementary material for: Genome-Wide Identification of RNA Editing Sites Affecting Muscle Development in Yak
Source: Front Vet Sci. 2022 Jun 28;9:871814. doi: 10.3389/fvets.2022.871814 (PMC9274240; doi:10.3389/fvets.2022.871814)
Supplement: Supplementary file 9 [file Table_8.XLSX]

## Sheet: Sheet1
Table S8 GO enrichment of genes with differential editing levels
source	term_name	term_id	adjusted_p_value	negative_log10_of_adjusted_p_value	term_size	query_size	intersection_size	effective_domain_size	intersections
GO:MF	protein binding	GO:0005515	0.00283396	2.54761	6573	159	93	16035	ANKRD28,PLCL2,TP63,LAMA2,TRDN,CMYA5,HOMER1,SNX1,TPM1,RORA,SPTB,VTI1B,ANKRD16,SDC4,MICAL2,ZBTB16,ATF3,WDFY2,SETD7,RILPL1,MYO18B,LYNX1,TRPS1,WWP1,TBCD,USP22,MYH3,MYH2,MYH8,PRKCA,NEB,TRIM63,CNKSR1,XIRP2,KLHL41,BIN1,UGGT1,TNS1,PARD3B,PRMT1,PHLDB3,MYOM1,RELCH,BCL2,KBTBD12,MITF,TMCC1,GLB1,GHR,FKBP5,SORBS1,CTBP2,SMURF1,TRRAP,FOXK1,RAB11FIP3,MAD1L1,MYPN,MICU1,ACTN2,PDLIM3,ASB5,DLG2,KCNN3,TBX15,NEXN,DCAF8…
GO:MF	actin binding	GO:0003779	0.00390053	2.40888	270	159	12	16035	TPM1,SPTB,MICAL2,MYH3,MYH2,MYH8,NEB,XIRP2,BIN1,NEXN,CNN1,SPTBN1
GO:MF	cytoskeletal protein binding	GO:0008092	0.00905103	2.0433	632	159	18	16035	TPM1,SPTB,MICAL2,TBCD,MYH3,MYH2,MYH8,NEB,TRIM63,XIRP2,BIN1,MYPN,ACTN2,NEXN,FLNC,RAB14,CNN1,SPTBN1
GO:MF	actin filament binding	GO:0051015	0.0134962	1.86979	110	159	7	16035	SPTB,MYH3,MYH2,MYH8,XIRP2,BIN1,NEXN
GO:MF	microfilament motor activity	GO:0000146	0.014384	1.84212	11	159	3	16035	MYH3,MYH8,MYO9B
GO:MF	arginine-tRNA ligase activity	GO:0004814	0.0234432	1.62998	3	159	2	16035	RARS2,RARS1
GO:MF	ankyrin binding	GO:0030506	0.0405304	1.39222	17	159	3	16035	SPTB,FLNC,SPTBN1
GO:BP	muscle cell development	GO:0055001	4.06791e-08	7.39063	88	143	12	16250	HOMER1,TPM1,MYO18B,KLHL41,BIN1,ALPK2,BCL2,RIPOR2,MYPN,ACTN2,FLNC,PPP3CA
GO:BP	muscle cell differentiation	GO:0042692	1.38432e-06	5.85876	187	143	14	16250	HOMER1,TPM1,RORA,MYO18B,KLHL41,BIN1,ALPK2,BCL2,RIPOR2,MYPN,ACTN2,FLNC,PPP3CA,MEF2C
GO:BP	striated muscle cell differentiation	GO:0051146	2.00749e-05	4.69735	132	143	11	16250	HOMER1,TPM1,MYO18B,KLHL41,ALPK2,BCL2,RIPOR2,MYPN,ACTN2,PPP3CA,MEF2C
GO:BP	muscle structure development	GO:0061061	5.29106e-05	4.27646	311	143	15	16250	HOMER1,TPM1,RORA,ATF3,MYO18B,KLHL41,BIN1,ALPK2,BCL2,RIPOR2,MYPN,ACTN2,FLNC,PPP3CA,MEF2C
GO:BP	developmental process	GO:0032502	5.29106e-05	4.27646	3335	143	57	16250	PLCL2,TP63,EYA4,LAMA2,HOMER1,SNX1,TPM1,RORA,DPF3,SDC4,ZBTB16,ATF3,WDFY2,RILPL1,MYO18B,TRPS1,TBCD,PRKCA,CATSPER4,XIRP2,KLHL41,BIN1,PRMT1,ALPK2,BCL2,MITF,LIMD1,NSUN2,GHR,RIPOR2,RBM20,CTBP2,PRKG1,SMURF1,MAD1L1,MYPN,MCU,ACTN2,TBX15,NEXN,NFIA,FLNC,NAPEPLD,ADIPOR2,ANO6,PPP3CA,FRAS1,PPARGC1A,RAB14,KANK1,NFIB,ANGPTL4,MYDGF,FNIP1,ADAM19,MEF2C,ROCK2
GO:BP	muscle tissue development	GO:0060537	9.20521e-05	4.03597	201	143	12	16250	HOMER1,TPM1,ATF3,MYO18B,KLHL41,PRMT1,ALPK2,BCL2,RIPOR2,PPP3CA,PPARGC1A,MEF2C
GO:BP	anatomical structure development	GO:0048856	0.000255232	3.59307	3078	143	52	16250	PLCL2,EYA4,LAMA2,HOMER1,SNX1,TPM1,RORA,DPF3,SDC4,ZBTB16,ATF3,RILPL1,MYO18B,TRPS1,TBCD,PRKCA,CATSPER4,XIRP2,KLHL41,BIN1,PRMT1,ALPK2,BCL2,MITF,LIMD1,NSUN2,RIPOR2,RBM20,PRKG1,SMURF1,MAD1L1,MYPN,MCU,ACTN2,TBX15,NEXN,NFIA,FLNC,ADIPOR2,ANO6,PPP3CA,FRAS1,PPARGC1A,RAB14,KANK1,NFIB,ANGPTL4,MYDGF,FNIP1,ADAM19,MEF2C,ROCK2
GO:BP	striated muscle tissue development	GO:0014706	0.000275864	3.5593	188	143	11	16250	HOMER1,TPM1,ATF3,MYO18B,KLHL41,PRMT1,ALPK2,BCL2,RIPOR2,PPP3CA,MEF2C
GO:BP	skeletal muscle fiber development	GO:0048741	0.00033114	3.47999	22	143	5	16250	HOMER1,KLHL41,BCL2,RIPOR2,PPP3CA
GO:BP	myotube cell development	GO:0014904	0.000474257	3.32399	24	143	5	16250	HOMER1,KLHL41,BCL2,RIPOR2,PPP3CA
GO:BP	negative regulation of vascular associated smooth muscle cell proliferation	GO:1904706	0.000911904	3.04005	13	143	4	16250	TPM1,PRKG1,CNN1,MEF2C
GO:BP	negative regulation of smooth muscle cell proliferation	GO:0048662	0.00121291	2.91617	31	143	5	16250	TPM1,PRKG1,PPARGC1A,CNN1,MEF2C
GO:BP	muscle system process	GO:0003012	0.00121291	2.91617	190	143	10	16250	HOMER1,TPM1,MYH3,MYH2,MYH8,MYOM1,PRKG1,CACNA2D1,PPP3CA,ROCK2
GO:BP	multicellular organismal process	GO:0032501	0.00121291	2.91617	4059	143	60	16250	PLCL2,TP63,EYA4,LAMA2,HS3ST5,TRDN,HOMER1,TPM1,RORA,DPF3,SDC4,ZBTB16,ATF3,MYO18B,TRPS1,SLC26A7,TBCD,STAT5A,MYH3,MYH2,MYH8,PRKCA,CATSPER4,XIRP2,KLHL41,BIN1,PRMT1,MYOM1,ALPK2,BCL2,MITF,NSUN2,GHR,RIPOR2,RBM20,PRKG1,SMURF1,RAB11FIP3,MAD1L1,TBX15,NEXN,NFIA,NAPEPLD,CACNA2D1,GPNMB,ADIPOR2,ANO6,PPP3CA,FRAS1,PPARGC1A,RAB14,KANK1,NFIB,ANGPTL4,MYDGF,FNIP1,ADAM19,MEF2C,ROCK2,SPTBN1
GO:BP	negative regulation of vascular associated smooth muscle cell migration	GO:1904753	0.00121291	2.91617	5	143	3	16250	TPM1,PRKG1,MEF2C
GO:BP	muscle contraction	GO:0006936	0.00135765	2.86721	153	143	9	16250	HOMER1,TPM1,MYH3,MYH2,MYH8,MYOM1,PRKG1,CACNA2D1,ROCK2
GO:BP	regulation of developmental process	GO:0050793	0.00180539	2.74343	1330	143	28	16250	TP63,LAMA2,TPM1,RORA,ZBTB16,WDFY2,PRKCA,KLHL41,BIN1,PRMT1,ALPK2,BCL2,MITF,LIMD1,NSUN2,GHR,SMURF1,MCU,NAPEPLD,ANO6,PPP3CA,PPARGC1A,RAB14,KANK1,MYDGF,FNIP1,MEF2C,ROCK2
GO:BP	cell development	GO:0048468	0.00188533	2.72461	1043	143	24	16250	HOMER1,TPM1,SDC4,ZBTB16,RILPL1,MYO18B,TBCD,CATSPER4,KLHL41,BIN1,PRMT1,ALPK2,BCL2,NSUN2,RIPOR2,PRKG1,SMURF1,MYPN,ACTN2,NEXN,FLNC,PPP3CA,KANK1,ROCK2
GO:BP	skeletal muscle tissue development	GO:0007519	0.00210486	2.67678	91	143	7	16250	HOMER1,ATF3,KLHL41,BCL2,RIPOR2,PPP3CA,MEF2C
GO:BP	skeletal muscle organ development	GO:0060538	0.00254202	2.59482	96	143	7	16250	HOMER1,ATF3,KLHL41,BCL2,RIPOR2,PPP3CA,MEF2C
GO:BP	multicellular organism development	GO:0007275	0.00254202	2.59482	2708	143	44	16250	PLCL2,EYA4,LAMA2,HOMER1,TPM1,RORA,DPF3,SDC4,ZBTB16,ATF3,MYO18B,TRPS1,TBCD,PRKCA,XIRP2,KLHL41,BIN1,PRMT1,ALPK2,BCL2,MITF,NSUN2,RIPOR2,RBM20,PRKG1,SMURF1,MAD1L1,TBX15,NEXN,NFIA,ADIPOR2,ANO6,PPP3CA,FRAS1,PPARGC1A,RAB14,KANK1,NFIB,ANGPTL4,MYDGF,FNIP1,ADAM19,MEF2C,ROCK2
GO:BP	regulation of cell migration	GO:0030334	0.00254202	2.59482	537	143	16	16250	LAMA2,TPM1,SDC4,STAT5A,PRKCA,BCL2,MITF,PRKG1,MCU,NEXN,GPNMB,ANO6,PPP3CA,KANK1,MEF2C,ROCK2
GO:BP	myotube differentiation	GO:0014902	0.00254202	2.59482	65	143	6	16250	HOMER1,KLHL41,BCL2,RIPOR2,PPP3CA,MEF2C
GO:BP	sarcomere organization	GO:0045214	0.00402047	2.39572	22	143	4	16250	TPM1,KLHL41,MYPN,ACTN2
GO:BP	system development	GO:0048731	0.00422785	2.37388	2513	143	41	16250	PLCL2,HOMER1,TPM1,RORA,DPF3,SDC4,ZBTB16,ATF3,MYO18B,TRPS1,TBCD,PRKCA,XIRP2,KLHL41,BIN1,PRMT1,ALPK2,BCL2,MITF,NSUN2,RIPOR2,RBM20,PRKG1,SMURF1,MAD1L1,TBX15,NEXN,NFIA,ADIPOR2,ANO6,PPP3CA,FRAS1,PPARGC1A,KANK1,NFIB,ANGPTL4,MYDGF,FNIP1,ADAM19,MEF2C,ROCK2
GO:BP	regulation of cell motility	GO:2000145	0.00458506	2.33866	574	143	16	16250	LAMA2,TPM1,SDC4,STAT5A,PRKCA,BCL2,MITF,PRKG1,MCU,NEXN,GPNMB,ANO6,PPP3CA,KANK1,MEF2C,ROCK2
GO:BP	actin filament-based process	GO:0030029	0.00565906	2.24726	467	143	14	16250	TPM1,MICAL2,MYH8,XIRP2,KLHL41,BCL2,MYPN,MCU,ACTN2,CACNA2D1,KANK1,CNN1,MYO9B,ROCK2
GO:BP	regulation of smooth muscle cell migration	GO:0014910	0.00565906	2.24726	25	143	4	16250	TPM1,BCL2,PRKG1,MEF2C
GO:BP	muscle organ development	GO:0007517	0.00565906	2.24726	154	143	8	16250	HOMER1,TPM1,ATF3,KLHL41,BCL2,RIPOR2,PPP3CA,MEF2C
GO:BP	regulation of localization	GO:0032879	0.00565906	2.24726	1541	143	29	16250	LAMA2,TRDN,HOMER1,TPM1,VTI1B,SDC4,STAT5A,PRKCA,BIN1,MYOM1,BCL2,MITF,NSUN2,PRKG1,RAB11FIP3,MAD1L1,MCU,ACTN2,NEXN,CACNA2D1,GPNMB,ANO6,PFKM,PPP3CA,RAB14,KANK1,MEF2C,ROCK2,SPTBN1
GO:BP	regulation of locomotion	GO:0040012	0.00611882	2.21333	597	143	16	16250	LAMA2,TPM1,SDC4,STAT5A,PRKCA,BCL2,MITF,PRKG1,MCU,NEXN,GPNMB,ANO6,PPP3CA,KANK1,MEF2C,ROCK2
GO:BP	regulation of cellular component movement	GO:0051270	0.00762332	2.11786	610	143	16	16250	LAMA2,TPM1,SDC4,STAT5A,PRKCA,BCL2,MITF,PRKG1,MCU,NEXN,GPNMB,ANO6,PPP3CA,KANK1,MEF2C,ROCK2
GO:BP	cellular developmental process	GO:0048869	0.00942328	2.0258	2102	143	35	16250	PLCL2,TP63,HOMER1,SNX1,TPM1,RORA,SDC4,ZBTB16,ATF3,WDFY2,RILPL1,MYO18B,TBCD,CATSPER4,KLHL41,BIN1,PRMT1,ALPK2,BCL2,MITF,NSUN2,RIPOR2,CTBP2,PRKG1,SMURF1,MYPN,ACTN2,NEXN,FLNC,NAPEPLD,PPP3CA,KANK1,FNIP1,MEF2C,ROCK2
GO:BP	negative regulation of cell population proliferation	GO:0008285	0.00942328	2.0258	376	143	12	16250	RPS6KA2,TPM1,SDC4,ZBTB16,BCL2,PRKG1,MAD1L1,GPNMB,PPARGC1A,CNN1,FNIP1,MEF2C
GO:BP	vascular associated smooth muscle cell migration	GO:1904738	0.00945882	2.02416	12	143	3	16250	TPM1,PRKG1,MEF2C
GO:BP	regulation of vascular associated smooth muscle cell migration	GO:1904752	0.00945882	2.02416	12	143	3	16250	TPM1,PRKG1,MEF2C
GO:BP	smooth muscle cell migration	GO:0014909	0.00945882	2.02416	30	143	4	16250	TPM1,BCL2,PRKG1,MEF2C
GO:BP	myofibril assembly	GO:0030239	0.00945882	2.02416	30	143	4	16250	TPM1,KLHL41,MYPN,ACTN2
GO:BP	striated muscle cell development	GO:0055002	0.0100077	1.99967	31	143	4	16250	TPM1,KLHL41,MYPN,ACTN2
GO:BP	regulation of multicellular organismal process	GO:0051239	0.0100197	1.99915	1456	143	27	16250	PLCL2,LAMA2,HS3ST5,HOMER1,RORA,ZBTB16,STAT5A,PRKCA,BIN1,PRMT1,ALPK2,BCL2,MITF,GHR,PRKG1,RAB11FIP3,CACNA2D1,GPNMB,ADIPOR2,ANO6,PPP3CA,PPARGC1A,RAB14,MYDGF,MEF2C,ROCK2,SPTBN1
GO:BP	cell differentiation	GO:0030154	0.0104646	1.98028	2049	143	34	16250	PLCL2,TP63,HOMER1,TPM1,RORA,SDC4,ZBTB16,ATF3,WDFY2,RILPL1,MYO18B,TBCD,CATSPER4,KLHL41,BIN1,PRMT1,ALPK2,BCL2,MITF,NSUN2,RIPOR2,CTBP2,PRKG1,SMURF1,MYPN,ACTN2,NEXN,FLNC,NAPEPLD,PPP3CA,KANK1,FNIP1,MEF2C,ROCK2
GO:BP	negative regulation of smooth muscle cell migration	GO:0014912	0.0110537	1.95649	13	143	3	16250	TPM1,PRKG1,MEF2C
GO:BP	vascular associated smooth muscle cell proliferation	GO:1990874	0.0128093	1.89248	34	143	4	16250	TPM1,PRKG1,CNN1,MEF2C
GO:BP	regulation of vascular associated smooth muscle cell proliferation	GO:1904705	0.0128093	1.89248	34	143	4	16250	TPM1,PRKG1,CNN1,MEF2C
GO:BP	positive regulation of muscle tissue development	GO:1901863	0.0129397	1.88807	14	143	3	16250	BCL2,PPARGC1A,MEF2C
GO:BP	arginyl-tRNA aminoacylation	GO:0006420	0.0129397	1.88807	3	143	2	16250	RARS2,RARS1
GO:BP	negative regulation of cellular process	GO:0048523	0.0157261	1.80338	2832	143	42	16250	PLCL2,TP63,TRDN,RPS6KA2,TPM1,RORA,CDK5RAP1,SDC4,ACOT8,ZBTB16,ATF3,TRPS1,WWP1,TBCD,PRKCA,BIN1,PRMT1,ALPK2,BCL2,MITF,LIMD1,NSUN2,CTBP2,PRKG1,SMURF1,FOXK1,RAB11FIP3,MAD1L1,ACTN2,TBX15,PDK4,GPNMB,PPP3CA,PPARGC1A,KANK1,NFIB,CNN1,ANGPTL4,FNIP1,UPF1,MEF2C,ROCK2
GO:BP	movement of cell or subcellular component	GO:0006928	0.0160375	1.79486	1197	143	23	16250	LAMA2,TPM1,SDC4,STAT5A,MYH8,PRKCA,CATSPER4,TNS1,BCL2,MITF,LIMD1,PRKG1,RHOT2,MCU,NEXN,CACNA2D1,GPNMB,ANO6,PPP3CA,KANK1,MYO9B,MEF2C,ROCK2
GO:BP	cell migration	GO:0016477	0.0160375	1.79486	819	143	18	16250	LAMA2,TPM1,SDC4,STAT5A,PRKCA,TNS1,BCL2,MITF,LIMD1,PRKG1,MCU,NEXN,GPNMB,ANO6,PPP3CA,KANK1,MEF2C,ROCK2
GO:BP	regulation of smooth muscle cell proliferation	GO:0048660	0.0160375	1.79486	67	143	5	16250	TPM1,PRKG1,PPARGC1A,CNN1,MEF2C
GO:BP	smooth muscle cell proliferation	GO:0048659	0.0167176	1.77683	68	143	5	16250	TPM1,PRKG1,PPARGC1A,CNN1,MEF2C
GO:BP	animal organ development	GO:0048513	0.0180758	1.7429	1792	143	30	16250	PLCL2,HOMER1,TPM1,RORA,SDC4,ZBTB16,ATF3,MYO18B,XIRP2,KLHL41,PRMT1,ALPK2,BCL2,MITF,NSUN2,RIPOR2,RBM20,PRKG1,MAD1L1,TBX15,NFIA,ANO6,PPP3CA,FRAS1,PPARGC1A,NFIB,FNIP1,ADAM19,MEF2C,ROCK2
GO:BP	actomyosin structure organization	GO:0031032	0.0180758	1.7429	108	143	6	16250	TPM1,KLHL41,MYPN,ACTN2,CNN1,ROCK2
GO:BP	muscle cell migration	GO:0014812	0.0180758	1.7429	39	143	4	16250	TPM1,BCL2,PRKG1,MEF2C
GO:BP	anatomical structure morphogenesis	GO:0009653	0.0180758	1.7429	1455	143	26	16250	SNX1,TPM1,RORA,SDC4,ZBTB16,RILPL1,MYO18B,TBCD,PRKCA,KLHL41,ALPK2,BCL2,LIMD1,SMURF1,MYPN,MCU,ACTN2,TBX15,NEXN,ADIPOR2,PPP3CA,FRAS1,KANK1,ANGPTL4,MYDGF,ROCK2
GO:BP	canonical glycolysis	GO:0061621	0.0200606	1.69766	4	143	2	16250	FOXK1,PFKM
GO:BP	glucose catabolic process to pyruvate	GO:0061718	0.0200606	1.69766	4	143	2	16250	FOXK1,PFKM
GO:BP	NADH regeneration	GO:0006735	0.0200606	1.69766	4	143	2	16250	FOXK1,PFKM
GO:BP	cell population proliferation	GO:0008283	0.0200606	1.69766	1072	143	21	16250	PLCL2,RPS6KA2,TPM1,RORA,SDC4,ZBTB16,STAT5A,PRKCA,KLHL41,PRMT1,BCL2,MITF,PRKG1,MAD1L1,GPNMB,PPARGC1A,KANK1,CNN1,MYDGF,FNIP1,MEF2C
GO:BP	cellular response to peptide	GO:1901653	0.0223661	1.65041	159	143	7	16250	ECHDC3,STAT5A,GHR,ACTN2,PDK4,CACNA2D1,KANK1
GO:BP	localization of cell	GO:0051674	0.0246531	1.60813	940	143	19	16250	LAMA2,TPM1,SDC4,STAT5A,PRKCA,CATSPER4,TNS1,BCL2,MITF,LIMD1,PRKG1,MCU,NEXN,GPNMB,ANO6,PPP3CA,KANK1,MEF2C,ROCK2
GO:BP	cell motility	GO:0048870	0.0246531	1.60813	940	143	19	16250	LAMA2,TPM1,SDC4,STAT5A,PRKCA,CATSPER4,TNS1,BCL2,MITF,LIMD1,PRKG1,MCU,NEXN,GPNMB,ANO6,PPP3CA,KANK1,MEF2C,ROCK2
GO:BP	skeletal muscle contraction	GO:0003009	0.0280766	1.55165	20	143	3	16250	HOMER1,MYH3,MYH8
GO:BP	glycolytic process through glucose-6-phosphate	GO:0061620	0.0306441	1.51365	5	143	2	16250	FOXK1,PFKM
GO:BP	carboxylic acid metabolic process	GO:0019752	0.0310096	1.5085	527	143	13	16250	RARS2,PKM,ACOT8,GLUL,ACOX2,GADL1,LARS2,FOXK1,PDK4,PFKM,TECR,RARS1,CAD
GO:BP	calcium ion transport	GO:0006816	0.0317276	1.49856	223	143	8	16250	TRDN,HOMER1,BCL2,MICU1,MCU,CACNA2D1,ANO6,PPP3CA
GO:BP	cellular response to peptide hormone stimulus	GO:0071375	0.0317276	1.49856	125	143	6	16250	ECHDC3,STAT5A,GHR,ACTN2,PDK4,KANK1
GO:BP	cellular component morphogenesis	GO:0032989	0.0317276	1.49856	338	143	10	16250	SNX1,TPM1,KLHL41,BCL2,SMURF1,MYPN,ACTN2,NEXN,PPP3CA,KANK1
GO:BP	oxoacid metabolic process	GO:0043436	0.0341198	1.46699	536	143	13	16250	RARS2,PKM,ACOT8,GLUL,ACOX2,GADL1,LARS2,FOXK1,PDK4,PFKM,TECR,RARS1,CAD
GO:BP	regulation of cell population proliferation	GO:0042127	0.0346573	1.46021	900	143	18	16250	RPS6KA2,TPM1,SDC4,ZBTB16,STAT5A,PRKCA,KLHL41,PRMT1,BCL2,MITF,PRKG1,MAD1L1,GPNMB,PPARGC1A,CNN1,MYDGF,FNIP1,MEF2C
GO:BP	hexose metabolic process	GO:0019318	0.0372747	1.42859	130	143	6	16250	RORA,PFKFB3,ATF3,FOXK1,PDK4,PFKM
GO:BP	actin cytoskeleton organization	GO:0030036	0.0402539	1.39519	415	143	11	16250	TPM1,MICAL2,XIRP2,KLHL41,BCL2,MYPN,MCU,ACTN2,KANK1,CNN1,ROCK2
GO:BP	positive regulation of developmental process	GO:0051094	0.0403741	1.3939	691	143	15	16250	TP63,ZBTB16,WDFY2,PRKCA,BIN1,PRMT1,BCL2,GHR,SMURF1,MCU,NAPEPLD,ANO6,PPARGC1A,MYDGF,MEF2C
GO:BP	organic acid metabolic process	GO:0006082	0.0405307	1.39222	552	143	13	16250	RARS2,PKM,ACOT8,GLUL,ACOX2,GADL1,LARS2,FOXK1,PDK4,PFKM,TECR,RARS1,CAD
GO:BP	small molecule metabolic process	GO:0044281	0.0405307	1.39222	1075	143	20	16250	RARS2,RORA,PKM,PFKFB3,ACOT8,GLUL,ATF3,NMT1,ITPKC,ACOX2,GADL1,LARS2,FOXK1,PDK4,NAPEPLD,PFKM,PPARGC1A,TECR,RARS1,CAD
GO:BP	striated muscle contraction	GO:0006941	0.0405307	1.39222	90	143	5	16250	HOMER1,TPM1,MYH3,MYH8,CACNA2D1
GO:BP	cellular component assembly involved in morphogenesis	GO:0010927	0.0406136	1.39133	53	143	4	16250	TPM1,KLHL41,MYPN,ACTN2
GO:BP	regulation of biological quality	GO:0065008	0.0419522	1.37724	2017	143	31	16250	PLCL2,TRDN,HOMER1,TPM1,RORA,CDK5RAP1,PRKCA,PRMT1,BCL2,LARS2,LIMD1,NSUN2,GHR,CTBP2,PRKG1,FOXK1,RHOT2,RAB11FIP3,MICU1,MCU,ACTN2,NAPEPLD,CACNA2D1,ADIPOR2,ANO6,PFKM,PPP3CA,PPARGC1A,KANK1,ANGPTL4,UPF1
GO:BP	tRNA metabolic process	GO:0006399	0.0422922	1.37374	136	143	6	16250	RARS2,CDK5RAP1,ELAC2,LARS2,NSUN2,RARS1
GO:BP	ribonucleotide metabolic process	GO:0009259	0.0431114	1.36541	241	143	8	16250	RORA,PKM,ACOT8,FOXK1,PDK4,PFKM,PPARGC1A,CAD
GO:BP	ribose phosphate metabolic process	GO:0019693	0.043862	1.35791	243	143	8	16250	RORA,PKM,ACOT8,FOXK1,PDK4,PFKM,PPARGC1A,CAD
GO:BP	regulation of cell adhesion	GO:0030155	0.043862	1.35791	427	143	11	16250	LAMA2,SDC4,ZBTB16,PRKCA,BCL2,PRKG1,MAD1L1,GPNMB,PPP3CA,KANK1,ADAM19
GO:BP	muscle cell proliferation	GO:0033002	0.043862	1.35791	93	143	5	16250	TPM1,PRKG1,PPARGC1A,CNN1,MEF2C
GO:BP	response to peptide	GO:1901652	0.0440259	1.35629	189	143	7	16250	ECHDC3,STAT5A,GHR,ACTN2,PDK4,CACNA2D1,KANK1
GO:BP	tissue development	GO:0009888	0.0467203	1.33049	1019	143	19	16250	HOMER1,TPM1,SDC4,ZBTB16,ATF3,RILPL1,MYO18B,KLHL41,PRMT1,ALPK2,BCL2,NSUN2,RIPOR2,ANO6,PPP3CA,FRAS1,PPARGC1A,MEF2C,ROCK2
GO:BP	regulation of translational fidelity	GO:0006450	0.046795	1.3298	7	143	2	16250	CDK5RAP1,LARS2
GO:BP	glycolytic process through fructose-6-phosphate	GO:0061615	0.046795	1.3298	7	143	2	16250	FOXK1,PFKM
GO:BP	carbohydrate derivative metabolic process	GO:1901135	0.0471649	1.32638	643	143	14	16250	HS3ST5,RORA,PKM,PFKFB3,ACOT8,UGGT1,BCL2,FOXK1,CHST12,B3GALNT2,PDK4,PFKM,PPARGC1A,CAD
GO:BP	monosaccharide metabolic process	GO:0005996	0.0471649	1.32638	142	143	6	16250	RORA,PFKFB3,ATF3,FOXK1,PDK4,PFKM
GO:BP	supramolecular fiber organization	GO:0097435	0.0485843	1.3135	437	143	11	16250	TPM1,MICAL2,TBCD,KLHL41,BCL2,MYPN,MCU,ACTN2,KANK1,COLGALT1,ROCK2
GO:BP	cardiac muscle tissue development	GO:0048738	0.0494568	1.30577	98	143	5	16250	TPM1,MYO18B,PRMT1,ALPK2,MEF2C
GO:CC	contractile fiber	GO:0043292	8.88394e-07	6.05139	104	144	11	15514	HOMER1,MYO18B,MYH3,MYH2,NEB,KLHL41,MYOM1,MYPN,ACTN2,PDLIM3,PPP3CA
GO:CC	cytoplasm	GO:0005737	8.88394e-07	6.05139	6529	144	95	15514	MBNL1,MRPS6,TP63,RARS2,HS3ST5,TRDN,RPS6KA2,CMYA5,HOMER1,SNX1,TPM1,SPTB,VTI1B,CDK5RAP1,ACOT8,NEURL2,RPS6KC1,EIF2D,WDFY2,RILPL1,MYO18B,PI4KA,JPH1,SLC26A7,NMT1,STAT5A,ELAC2,MYH3,MYH2,MYH8,MRPS23,PRKCA,NEB,TRIM63,CNKSR1,CATSPER4,KLHL41,BIN1,UGGT1,STEAP3,PRMT1,MYOM1,TXNL1,RELCH,BCL2,ACOX2,MITF,TRAK1,TMCC1,GLB1,LIMD1,SACM1L,NSUN2,GHR,ZSCAN26,CTBP2,PRKG1,SMURF1,TRRAP,FOXK1,RHOT2,RAB11FIP3,CHST12,MAD1L1,…
GO:CC	myofibril	GO:0030016	2.5893e-06	5.58682	98	144	10	15514	HOMER1,MYO18B,MYH2,NEB,KLHL41,MYOM1,MYPN,ACTN2,PDLIM3,PPP3CA
GO:CC	sarcomere	GO:0030017	4.72164e-06	5.32591	81	144	9	15514	HOMER1,MYO18B,NEB,KLHL41,MYOM1,MYPN,ACTN2,PDLIM3,PPP3CA
GO:CC	Z disc	GO:0030018	1.11234e-05	4.95376	45	144	7	15514	HOMER1,MYO18B,NEB,MYPN,ACTN2,PDLIM3,PPP3CA
GO:CC	I band	GO:0031674	2.2576e-05	4.64635	51	144	7	15514	HOMER1,MYO18B,NEB,MYPN,ACTN2,PDLIM3,PPP3CA
GO:CC	actin cytoskeleton	GO:0015629	0.000793982	3.10019	291	144	12	15514	FILIP1,TPM1,SPTB,MYO18B,MYH3,MYH2,MYH8,XIRP2,NEXN,MYO9B,DCTN4,SPTBN1
GO:CC	intracellular anatomical structure	GO:0005622	0.0011895	2.92463	11390	144	126	15514	MBNL1,MRPS6,TP63,RARS2,HS3ST5,TRDN,FILIP1,RPS6KA2,CMYA5,HOMER1,SNX1,TPM1,RORA,SPTB,VTI1B,ZFYVE26,DPF3,CDK5RAP1,PFKFB3,ACOT8,NEURL2,MICAL2,ZBTB16,RPS6KC1,ATF3,CSRP1,EIF2D,WDFY2,SETD7,RILPL1,MYO18B,PI4KA,JPH1,TRPS1,SLC26A7,TBCD,NMT1,STAT5A,USP22,ELAC2,MYH3,MYH2,MYH8,MRPS23,PRKCA,NEB,TRIM63,CNKSR1,CATSPER4,XIRP2,KLHL41,BIN1,UGGT1,STEAP3,PRMT1,ITPKC,DTNA,MYOM1,TXNL1,RELCH,BCL2,ACOX2,MITF,TRAK1,TMCC1,…
GO:CC	myosin complex	GO:0016459	0.00166096	2.77964	43	144	5	15514	MYO18B,MYH3,MYH2,MYH8,MYO9B
GO:CC	sarcoplasm	GO:0016528	0.00339681	2.46893	27	144	4	15514	TRDN,JPH1,KLHL41,CACNA2D1
GO:CC	supramolecular complex	GO:0099080	0.00382904	2.41691	659	144	17	15514	MBNL1,HOMER1,MYO18B,MYH3,MYH2,NEB,KLHL41,MYOM1,LIMD1,NSUN2,GHR,MAD1L1,MYPN,ACTN2,PDLIM3,PPP3CA,ROCK2
GO:CC	intracellular organelle	GO:0043229	0.0129631	1.88729	10292	144	114	15514	MBNL1,MRPS6,TP63,HS3ST5,TRDN,FILIP1,RPS6KA2,CMYA5,HOMER1,SNX1,TPM1,RORA,SPTB,VTI1B,ZFYVE26,DPF3,CDK5RAP1,PFKFB3,ACOT8,MICAL2,ZBTB16,RPS6KC1,ATF3,CSRP1,EIF2D,WDFY2,SETD7,RILPL1,MYO18B,JPH1,TRPS1,SLC26A7,TBCD,STAT5A,USP22,ELAC2,MYH3,MYH2,MYH8,MRPS23,PRKCA,NEB,CATSPER4,XIRP2,KLHL41,BIN1,UGGT1,STEAP3,PRMT1,ITPKC,DTNA,MYOM1,RELCH,BCL2,ACOX2,MITF,TRAK1,TMCC1,GLB1,LIMD1,SACM1L,NSUN2,GHR,FKBP5,ZSCAN26,RB…
GO:CC	sarcoplasmic reticulum	GO:0016529	0.0179772	1.74528	20	144	3	15514	TRDN,KLHL41,CACNA2D1
GO:CC	spectrin	GO:0008091	0.0179772	1.74528	5	144	2	15514	SPTB,SPTBN1
GO:CC	endomembrane system	GO:0012505	0.0179772	1.74528	2203	144	35	15514	HS3ST5,TRDN,SNX1,VTI1B,RPS6KC1,WDFY2,JPH1,SLC26A7,MRPS23,PRKCA,CATSPER4,KLHL41,UGGT1,STEAP3,RELCH,BCL2,TRAK1,TMCC1,GLB1,SACM1L,PRKG1,TRRAP,RAB11FIP3,CHST12,MAD1L1,SUN1,B3GALNT2,NAPEPLD,CACNA2D1,MSRB3,RAB14,TECR,MYDGF,COLGALT1,ADAM19
GO:CC	uniplex complex	GO:1990246	0.0251265	1.59987	6	144	2	15514	MICU1,MCU
GO:CC	organelle	GO:0043226	0.0260246	1.58462	10484	144	114	15514	MBNL1,MRPS6,TP63,HS3ST5,TRDN,FILIP1,RPS6KA2,CMYA5,HOMER1,SNX1,TPM1,RORA,SPTB,VTI1B,ZFYVE26,DPF3,CDK5RAP1,PFKFB3,ACOT8,MICAL2,ZBTB16,RPS6KC1,ATF3,CSRP1,EIF2D,WDFY2,SETD7,RILPL1,MYO18B,JPH1,TRPS1,SLC26A7,TBCD,STAT5A,USP22,ELAC2,MYH3,MYH2,MYH8,MRPS23,PRKCA,NEB,CATSPER4,XIRP2,KLHL41,BIN1,UGGT1,STEAP3,PRMT1,ITPKC,DTNA,MYOM1,RELCH,BCL2,ACOX2,MITF,TRAK1,TMCC1,GLB1,LIMD1,SACM1L,NSUN2,GHR,FKBP5,ZSCAN26,RB…
GO:CC	calcium channel complex	GO:0034704	0.0261247	1.58295	53	144	4	15514	CATSPER4,MICU1,MCU,CACNA2D1
GO:CC	M band	GO:0031430	0.0294426	1.53102	7	144	2	15514	KLHL41,MYOM1
GO:CC	cytosolic region	GO:0099522	0.0370672	1.43101	8	144	2	15514	HOMER1,CTBP2
GO:CC	supramolecular fiber	GO:0099512	0.0439981	1.35657	444	144	11	15514	HOMER1,MYO18B,MYH3,MYH2,NEB,KLHL41,MYOM1,MYPN,ACTN2,PDLIM3,PPP3CA
GO:CC	supramolecular polymer	GO:0099081	0.0465207	1.33235	450	144	11	15514	HOMER1,MYO18B,MYH3,MYH2,NEB,KLHL41,MYOM1,MYPN,ACTN2,PDLIM3,PPP3CA
