# Supplementary material for: Genome-Wide Identification of RNA Editing Sites Affecting Muscle Development in Yak
Source: Front Vet Sci. 2022 Jun 28;9:871814. doi: 10.3389/fvets.2022.871814 (PMC9274240; doi:10.3389/fvets.2022.871814)
Supplement: Supplementary file 10 [file Table_9.XLSX]

## Sheet: Sheet1
Table S9 KEGG enrichment of genes with differential editing levels
Term	Input number	Background number	P Value	Input
AMPK signaling pathway	8	120	2.99057e-07	ADIPOR2|PFKFB3|PPP2R3A|PPARGC1A|IRS2|PFKM|RHEB|RAB14
Hypertrophic cardiomyopathy (HCM)	6	90	9.44784e-06	LAMA2|MYH6|SGCD|TPM2|TPM1|CACNA2D1
Dilated cardiomyopathy (DCM)	6	96	1.33852e-05	LAMA2|MYH6|SGCD|TPM2|TPM1|CACNA2D1
Adrenergic signaling in cardiomyocytes	7	149	1.49591e-05	MYH6|PRKCA|PPP2R3A|TPM2|TPM1|CACNA2D1|BCL2
Arrhythmogenic right ventricular cardiomyopathy (ARVC)	5	77	6.04395e-05	ACTN2|LAMA2|CACNA2D1|SGCD|CTNNA3
Cardiac muscle contraction	5	86	9.93213e-05	TRDN|CACNA2D1|MYH6|TPM2|TPM1
Glucagon signaling pathway	5	106	0.000252442	PPP3CA|PFKM|PRMT1|PPARGC1A|PKM
cGMP-PKG signaling pathway	6	167	0.000252657	MYH6|IRS2|MEF2C|PRKG1|ROCK2|PPP3CA
Focal adhesion	6	199	0.000621479	LAMA2|FLNC|PRKCA|ROCK2|COL6A2|BCL2
Insulin signaling pathway	5	137	0.000778761	SORBS1|RHEB|IRS2|PPARGC1A|PPP1R3A
ECM-receptor interaction	4	86	0.00112391	FRAS1|LAMA2|COL6A2|SDC4
Oxytocin signaling pathway	5	153	0.0012544	MEF2C|PPP3CA|CACNA2D1|PRKCA|ROCK2
Longevity regulating pathway	4	89	0.00126936	RHEB|ADIPOR2|PPARGC1A|IRS2
Pathways in cancer	9	530	0.00171446	LAMA2|ZBTB16|PRKCA|ROCK2|STAT5A|MITF|CTBP2|CTNNA3|BCL2
Phosphatidylinositol signaling system	4	99	0.00184886	PRKCA|ITPKC|SACM1L|PI4KA
PI3K-Akt signaling pathway	7	354	0.00243443	LAMA2|COL6A2|GHR|PRKCA|PPP2R3A|RHEB|BCL2
Insulin resistance	4	108	0.00250805	RPS6KA2|IRS2|PPARGC1A|PPP1R3A
HIF-1 signaling pathway	4	109	0.00259002	PRKCA|PFKFB3|PFKM|BCL2
Metabolic pathways	16	1433	0.00278609	TECR|B3GALNT2|PI4KA|ACOX2|SACM1L|PFKFB3|PFKM|GLUL|GLB1|ITPKC|PDE7B|HGSNAT|ACOT8|GADL1|CAD|PKM
Glutamatergic synapse	4	114	0.00302759	HOMER1|PPP3CA|GLUL|PRKCA
Pathogenic Escherichia coli infection	3	55	0.00313833	PRKCA|TUBB2A|ROCK2
Calcium signaling pathway	5	193	0.00334522	PRKCA|PPP3CA|ITPKC|TRDN|MCU
Sphingolipid signaling pathway	4	119	0.00351314	PRKCA|PPP2R3A|ROCK2|BCL2
Viral myocarditis	3	60	0.00396562	LAMA2|SGCD|MYH6
Primary bile acid biosynthesis	2	17	0.0040532	ACOX2|ACOT8
Proteoglycans in cancer	5	203	0.00412204	PRKCA|TIMP3|FLNC|SDC4|ROCK2
MAPK signaling pathway	6	295	0.00430021	RPS6KA2|FLNC|PRKCA|MEF2C|PPP3CA|CACNA2D1
MicroRNAs in cancer	6	299	0.00458226	TP63|TIMP3|PRKCA|IRS2|TPM1|BCL2
Mitophagy - animal	3	65	0.00491391	MITF|PRKN|RHOT2
Glycosaminoglycan degradation	2	19	0.00494492	HGSNAT|GLB1
FoxO signaling pathway	4	132	0.00501717	HOMER1|PRMT1|IRS2|SETD7
Long-term potentiation	3	67	0.00532817	PRKCA|PPP3CA|RPS6KA2
Adipocytokine signaling pathway	3	69	0.00576283	ADIPOR2|PPARGC1A|IRS2
Inositol phosphate metabolism	3	74	0.00694033	ITPKC|SACM1L|PI4KA
Thermogenesis	5	231	0.00697161	DPF3|RPS6KA2|RHEB|PRKG1|PPARGC1A
Biosynthesis of amino acids	3	75	0.00719165	GLUL|PFKM|PKM
PPAR signaling pathway	3	76	0.0074483	ACOX2|SORBS1|ANGPTL4
mTOR signaling pathway	4	153	0.00826679	PRKCA|FNIP1|RPS6KA2|RHEB
Endocytosis	5	244	0.00867495	RAB11FIP3|SMURF1|SNX1|BIN1|WWP1
Wnt signaling pathway	4	160	0.00959705	PRKCA|PPP3CA|CTBP2|ROCK2
Gap junction	3	88	0.010953	PRKCA|TUBB2A|PRKG1
Tight junction	4	170	0.0117274	MYH2|MYH3|MYH8|ROCK2
Galactose metabolism	2	31	0.0119522	PFKM|GLB1
mRNA surveillance pathway	3	91	0.0119542	MSI2|PPP2R3A|UPF1
Fructose and mannose metabolism	2	33	0.0133809	PFKFB3|PFKM
AGE-RAGE signaling pathway in diabetic complications	3	100	0.0152647	PRKCA|STAT5A|BCL2
Alanine, aspartate and glutamate metabolism	2	36	0.0156552	GLUL|CAD
Aldosterone-regulated sodium reabsorption	2	37	0.0164476	PRKCA|NR3C2
Parathyroid hormone synthesis, secretion and action	3	106	0.0177305	MEF2C|PRKCA|BCL2
Th17 cell differentiation	3	107	0.0181617	PPP3CA|STAT5A|RORA
Cholinergic synapse	3	112	0.0204051	PRKCA|KCNQ5|BCL2
Leukocyte transendothelial migration	3	112	0.0204051	PRKCA|ROCK2|CTNNA3
Thyroid hormone signaling pathway	3	119	0.0237905	PRKCA|RHEB|MYH6
Type II diabetes mellitus	2	46	0.0243129	IRS2|PKM
Hedgehog signaling pathway	2	47	0.0252651	SMURF1|BCL2
Human T-cell leukemia virus 1 infection	4	219	0.0264389	MAD1L1|PPP3CA|STAT5A|TRRAP
Human papillomavirus infection	5	330	0.0274977	PPP2R3A|LAMA2|RHEB|COL6A2|PKM
Autophagy - animal	3	128	0.0285623	RHEB|IRS2|BCL2
Oocyte meiosis	3	128	0.0285623	MAD1L1|PPP3CA|RPS6KA2
Human cytomegalovirus infection	4	225	0.0287587	PRKCA|PPP3CA|RHEB|ROCK2
Amyotrophic lateral sclerosis (ALS)	2	51	0.029222	PPP3CA|BCL2
Dopaminergic synapse	3	131	0.0302574	PRKCA|PPP3CA|PPP2R3A
Vascular smooth muscle contraction	3	132	0.0308339	PRKCA|PRKG1|ROCK2
Regulation of lipolysis in adipocytes	2	55	0.0334081	PRKG1|IRS2
Ubiquitin mediated proteolysis	3	137	0.0338031	SMURF1|PRKN|WWP1
Fluid shear stress and atherosclerosis	3	139	0.0350309	MEF2C|SDC4|BCL2
Lysine degradation	2	59	0.0378126	COLGALT1|SETD7
VEGF signaling pathway	2	59	0.0378126	PRKCA|PPP3CA
Long-term depression	2	60	0.0389467	PRKCA|PRKG1
Acute myeloid leukemia	2	66	0.0460156	STAT5A|ZBTB16
Non-small cell lung cancer	2	66	0.0460156	PRKCA|STAT5A
Aminoacyl-tRNA biosynthesis	2	66	0.0460156	LARS2|RARS2
Amphetamine addiction	2	68	0.048469	PRKCA|PPP3CA
Glycolysis / Gluconeogenesis	2	68	0.048469	PFKM|PKM
Cellular senescence	3	160	0.0492834	PPP3CA|MCU|RHEB
Central carbon metabolism in cancer	2	69	0.0497133	PFKM|PKM
